# Supplementary material for: The potential and limitations of intrahepatic cholangiocyte organoids to study inborn errors of metabolism
Source: J Inherit Metab Dis. 2021 Nov 3;45(2):353–65. doi: 10.1002/jimd.12450 (PMC9298016; doi:10.1002/jimd.12450)
Supplement: Supplementary file 1 — Appendix S1: Supporting Information [file JIMD-45-353-s002.xlsx]

## Sheet: VSTData
The expression levels of IEM genes in all samples after DESeq2 normalization followed by variance stabilization transformation (VST)
Legend:		Genes that are better expressed in ICO (DM)						Genes that are better expressed in Fibroblast
Gene_Names	Mun_Liver	Xie_Liver	Huch_EM_1	Huch_EM_2	Huch_DM_1	Huch_DM_2	Du_Fibroblast	Xie_Fibroblast		DM_Average	Fibroblast_Average	Delta_Average
AASS	12.6968	12.2748	6.80811	6.1151	6.03433	6.47026	6.63192	7.71348		6.2523	7.1727	-0.920401
ABAT	13.8707	12.933	9.1248	9.68588	9.23705	8.51702	7.10066	6.74252		8.87704	6.92159	1.95545
ACAD8	9.33464	8.9129	8.12689	8.35343	8.12876	7.91224	7.60969	7.78939		8.0205	7.69954	0.320962
ACY1	5.75523	4.78315	4.83356	5.31909	5.18112	5.62964	4.80056	4.71652		5.40538	4.75854	0.646842
AGXT	15.4282	15.5574	4.42809	4.53507	4.1446	4.86836	5.06461	5.98957		4.50648	5.52709	-1.02061
AHCY	11.8604	11.231	11.7928	12.0184	10.0426	8.52597	11.4444	9.83772		9.2843	10.6411	-1.35678
ALAS2	4.1446	4.1446	4.54488	4.42112	4.1446	4.1446	4.1446	4.1446		4.1446	4.1446	0
ALDH18A1	8.57428	8.52788	10.6666	11.1146	10.9273	10.5561	10.8949	10.6229		10.7417	10.7589	-0.0172009
ALDH4A1	13.0193	12.9347	9.55253	9.62642	7.79724	7.57402	8.25187	8.00749		7.68563	8.12968	-0.44405
ALDH5A1	11.9912	10.8191	7.80135	8.13924	7.43739	6.61608	6.34849	5.95442		7.02674	6.15146	0.875279
ALDH6A1	13.1457	11.8318	7.40833	8.00966	7.73364	6.58108	6.8112	7.92168		7.15736	7.36644	-0.209076
AMT	5.31149	4.78315	4.54488	4.1446	4.1446	5.37385	4.39436	4.55032		4.75922	4.47234	0.286885
ARG1	13.4536	13.4795	4.1446	4.1446	4.49671	4.1446	4.57612	5.36273		4.32066	4.96943	-0.648772
ASL	10.9987	12.5829	8.25256	9.67326	9.70092	9.99315	8.21091	8.27113		9.84704	8.24102	1.60602
ASNS	4.56699	4.1446	4.42809	4.42112	4.92438	5.02654	5.2624	5.50386		4.97546	5.38313	-0.407667
ASPA	8.71749	7.15334	4.1446	4.1446	4.49671	4.65903	5.03218	4.43196		4.57787	4.73207	-0.154199
ASS1	15.32	15.9639	9.36577	11.3151	9.5024	10.5119	11.7949	10.1607		10.0072	10.9778	-0.970631
AUH	8.16871	8.43528	7.39652	7.33254	8.06145	8.15113	6.76129	7.77546		8.10629	7.26838	0.83791
BCAT1	5.23965	5.76186	4.63406	5.15977	5.33346	4.65903	11.3653	11.948		4.99624	11.6566	-6.6604
BCAT2	9.0233	9.01967	8.84386	9.60725	7.56503	7.73777	7.95576	8.34506		7.6514	8.15041	-0.499007
BCKDHA	4.98065	4.59795	4.1446	4.1446	4.1446	4.65903	5.12586	4.43196		4.40181	4.77891	-0.377095
BCKDHB	10.1124	9.67703	8.00851	8.72037	7.59722	8.15113	7.23074	8.10334		7.87417	7.66704	0.207131
CBS	10.3369	9.06311	5.51252	4.1446	4.75151	4.1446	6.08681	7.52063		4.44805	6.80372	-2.35567
CPS1	16.046	14.6964	6.018	4.86968	4.92438	4.1446	7.00668	8.51614		4.53449	7.76141	-3.22692
CTH	10.5649	10.8121	5.72073	6.18566	5.65349	6.1686	6.91888	6.68272		5.91104	6.8008	-0.889759
DAO	11.4043	11.3477	4.42809	4.1446	4.92438	5.46617	4.57612	4.1446		5.19527	4.36036	0.834913
DBT	10.2795	9.35867	8.82652	8.56983	8.58483	7.52097	7.82247	8.32296		8.0529	8.07272	-0.0198161
DMGDH	12.2286	11.4366	4.54488	4.1446	4.1446	4.1446	5.80237	5.74035		4.1446	5.77136	-1.62676
DNMT1	8.03172	8.58204	10.937	10.9926	7.85812	7.50283	10.5551	10.2896		7.68048	10.4224	-2.74188
DNMT3B	6.38448	5.90941	6.41177	7.17657	5.12408	5.02654	6.82513	6.94185		5.07531	6.88349	-1.80818
FTCD	13.8446	15.0221	4.1446	4.1446	4.75151	4.1446	5.03218	5.58026		4.44805	5.30622	-0.858164
GAD1	4.1446	4.1446	5.63296	6.46834	5.12408	5.83731	4.75263	4.1446		5.48069	4.44862	1.03208
GAMT	12.6656	14.1469	8.06522	8.9376	7.62088	8.57849	8.9038	9.20878		8.09969	9.05629	-0.956606
GATM	14.972	14.9418	9.99672	9.98589	9.62554	10.7109	5.38148	6.30929		10.1682	5.84539	4.32282
GCLC	11.1155	10.7705	10.0406	10.4485	9.85077	9.63724	7.29152	7.07833		9.74401	7.18492	2.55908
GCLM	9.28955	9.98103	9.22078	9.56191	9.8122	9.82615	8.66174	8.15076		9.81917	8.40625	1.41292
GCSH	6.20739	6.26867	5.18439	5.00747	4.84371	4.65903	4.84501	4.89756		4.75137	4.87128	-0.119915
GFPT1	9.37171	9.47398	11.1594	11.3673	12.0527	11.874	10.4532	10.5084		11.9633	10.4808	1.48256
GLDC	11.1303	11.5185	10.3072	9.74956	8.55665	7.76837	4.96297	5.74035		8.16251	5.35166	2.81085
GLS	8.20663	7.81974	10.395	9.83855	10.6909	10.4071	10.6897	10.6068		10.549	10.6483	-0.0992359
GLUD1	14.0913	13.234	10.3556	10.8155	11.1071	10.6366	10.2522	10.1888		10.8718	10.2205	0.65134
GLUL	13.6301	14.4124	11.4728	11.6803	13.7507	13.7854	11.3803	10.999		13.768	11.1897	2.57839
GNMT	12.5429	12.9154	4.54488	4.62211	4.1446	4.65903	4.49737	5.12284		4.40181	4.81011	-0.408292
GOT1	11.7002	12.2987	10.7968	10.6076	10.7943	9.7482	9.51599	8.8162		10.2713	9.1661	1.10516
GOT2	12.4456	12.2108	11.3858	11.4858	9.79338	9.25233	10.7214	9.65947		9.52285	10.1904	-0.667596
GPT2	12.6848	13.1651	10.1698	10.5735	9.93903	10.7399	9.4539	10.0738		10.3395	9.76385	0.575637
GPX1	10.8347	13.7634	11.3627	11.522	10.7391	10.5209	11.4894	11.3329		10.63	11.4112	-0.781188
GRHPR	13.5924	13.9776	9.91304	10.4254	9.56831	10.2163	10.2478	10.2257		9.89231	10.2368	-0.344461
GSS	9.44629	9.42304	10.1741	10.3503	10.1216	10.4476	9.88874	9.41045		10.2846	9.64959	0.634987
HIBADH	11.1537	10.4745	9.63071	9.78837	9.12924	9.3661	8.15532	8.38217		9.24767	8.26874	0.978924
HIBCH	9.32779	9.75263	8.94372	8.49865	9.05356	8.63743	7.58171	7.95909		8.8455	7.7704	1.0751
HOGA1	9.95484	9.36254	5.51252	5.00747	5.42311	4.65903	4.49737	4.94828		5.04107	4.72283	0.318238
HSD17B10	10.9792	11.8114	10.0359	9.94258	9.11276	8.62084	9.99326	9.22925		8.8668	9.61126	-0.744457
IVD	12.4876	11.9775	9.54329	9.90088	9.01565	7.89849	9.10677	9.24943		8.45707	9.1781	-0.721032
KMT2A	10.442	8.62136	9.46708	8.83205	9.48331	9.7482	8.64649	9.47042		9.61576	9.05845	0.557302
KMT2D	10.6441	10.2654	9.84263	9.50089	10.1714	10.0155	9.49488	9.59523		10.0935	9.54506	0.548412
MAOA	11.5664	11.3022	9.20074	9.25511	11.6718	11.3386	5.54689	5.47713		11.5052	5.51201	5.99318
MAT1A	15.3823	14.8935	4.42809	4.1446	4.1446	4.1446	5.1549	6.70295		4.1446	5.92892	-1.78432
MCCC1	9.62997	8.7803	8.5536	8.77084	8.01475	7.50283	7.08925	7.70859		7.75879	7.39892	0.359871
MCCC2	11.5916	10.4869	10.4391	10.814	10.0556	9.5524	8.66174	8.36064		9.80401	8.51119	1.29282
MCEE	8.51516	8.64062	6.44768	6.67311	7.02663	6.26213	6.50651	6.73273		6.64438	6.61962	0.024762
MMUT	11.9489	11.1064	8.83087	9.21291	9.80538	9.56545	8.29414	8.88451		9.68542	8.58933	1.09609
MTR	9.19867	8.32837	9.46007	9.20496	9.02449	8.05536	9.04999	9.65064		8.53993	9.35032	-0.810392
NAGS	10.4624	11.369	6.06648	6.42335	6.22093	7.19849	6.08681	7.07833		6.70971	6.58257	0.127136
NSD1	9.53512	8.80895	10.4161	10.1094	10.3955	10.1715	9.99702	9.69177		10.2835	9.84439	0.439136
OAT	10.7438	10.4456	10.484	10.9318	9.95297	10.1194	10.85	10.4449		10.0362	10.6474	-0.611243
OPLAH	10.1862	11.4923	7.08579	7.7621	8.42918	9.00649	6.89932	8.2512		8.71784	7.57526	1.14258
OTC	11.1777	10.2235	5.60991	5.96089	5.75288	5.46617	4.1446	4.94828		5.60953	4.54644	1.06309
PCCA	9.69789	9.14175	7.79689	8.18212	7.51535	6.50823	6.76854	7.39214		7.01179	7.08034	-0.0685456
PCCB	10.7894	10.5894	9.34615	10.0723	8.18253	7.17565	9.12613	8.24785		7.67909	8.68699	-1.0079
PHGDH	10.9737	10.7705	10.1066	9.7242	5.87345	6.1686	11.4816	11.7626		6.02102	11.6221	-5.60107
PLOD1	11.191	11.2982	10.5208	10.9852	10.8956	11.8323	13.1806	13.5682		11.364	13.3744	-2.0104
PLOD2	9.98125	9.38172	9.53398	8.37632	12.451	12.5168	11.5594	12.4315		12.4839	11.9954	0.488472
PLOD3	9.82238	10.5993	10.4147	10.4417	10.4314	10.8147	12.1077	12.3427		10.623	12.2252	-1.6022
PRODH	8.82843	6.8732	4.88762	6.82574	6.17678	4.1446	4.39436	4.55032		5.16069	4.47234	0.68835
PSAT1	11.9151	10.9559	10.1048	9.97659	6.69048	6.68348	10.7906	10.7669		6.68698	10.7787	-4.09176
PSPH	7.19207	7.07889	8.60029	8.63527	7.78335	7.79833	8.73747	8.68392		7.79084	8.7107	-0.919855
PYCR1	5.55605	6.15987	8.17575	9.19375	6.24244	6.26213	10.9782	10.39		6.25229	10.6841	-4.43181
PYCR2	8.12184	8.10584	8.83522	8.54733	8.43804	7.99208	8.5818	7.36746		8.21506	7.97463	0.240429
SARDH	11.9776	12.6825	4.42809	4.1446	4.64134	4.1446	6.21338	7.0474		4.39297	6.63039	-2.23742
SAT1	13.0156	13.0389	12.1703	12.0909	13.8214	13.3353	9.27847	9.76484		13.5784	9.52165	4.0567
SMS	9.0233	9.25429	11.1906	10.7229	11.0734	10.5842	10.8512	11.6897		10.8288	11.2705	-0.441642
TMLHE	7.30934	6.68323	6.64496	6.45724	6.67516	6.61608	7.17261	6.70295		6.64562	6.93778	-0.292158
UROC1	12.3454	12.2891	4.42809	4.1446	4.1446	4.1446	4.49737	4.78299		4.1446	4.64018	-0.495585
HTRA2	7.60058	8.00017	7.87944	8.02061	7.03851	7.4085	8.46487	7.9754		7.22351	8.22014	-0.996632
MLYCD	9.72679	9.86046	7.76065	8.27339	7.54041	7.44699	7.29646	7.0552		7.4937	7.17583	0.317871
L2HGDH	8.52718	7.62613	8.186	8.06714	6.52885	6.1686	6.1226	6.54333		6.34872	6.33296	0.0157578
PAH	15.0991	13.8689	6.6652	4.42112	7.91013	4.86836	4.70033	5.74035		6.38925	5.22034	1.16891
SLC3A1	4.56699	4.59795	4.1446	4.42112	4.49671	5.15795	4.1446	4.43196		4.82733	4.28828	0.539054
SLC6A19	6.17537	8.21286	7.76523	6.97839	9.73719	9.67385	4.39436	4.71652		9.70552	4.55544	5.15008
SLC7A7	6.65804	8.49297	9.66766	10.5486	10.6092	11.1055	7.51137	7.37367		10.8573	7.44252	3.41481
SLC7A9	7.90814	7.87522	4.1446	4.42112	6.69048	8.00496	4.1446	4.64069		7.34772	4.39265	2.95508
SUMF1	8.86201	9.38932	8.56148	9.19696	9.56831	9.79326	9.15738	9.22416		9.68078	9.19077	0.490015
ETHE1	7.7212	7.93906	8.01236	8.51935	7.60515	8.39539	8.37743	7.5262		8.00027	7.95181	0.0484539
SELENBP1	12.7518	13.2127	7.60567	8.80494	10.0484	10.45	7.77395	7.73764		10.2492	7.75579	2.49339
SQOR	8.51516	8.67216	8.82652	8.89473	10.5492	10.487	7.15087	6.38776		10.5181	6.76931	3.7488
SUOX	10.8042	10.1245	8.25905	8.30654	7.93545	7.67452	7.71639	7.91746		7.80498	7.81693	-0.0119434
ALPL	10.3722	10.9888	4.83356	4.96437	4.99679	4.1446	9.22048	8.63612		4.5707	8.9283	-4.35761
TPK1	5.5001	5.14249	5.02863	5.08713	5.06293	5.7031	5.2624	4.89756		5.38302	5.07998	0.303037
CAT	13.9626	13.1044	9.36577	10.0125	10.4158	9.84767	9.35662	8.95383		10.1317	9.15523	0.976515
DBH	9.75512	10.8891	4.1446	4.1446	4.1446	4.1446	4.49737	4.78299		4.1446	4.64018	-0.495585
DDC	8.87616	9.24594	7.08579	8.11901	5.582	5.37385	4.49737	5.12284		5.47792	4.81011	0.667819
FAH	11.2355	11.4575	7.76523	8.08116	7.29705	7.03019	8.92133	8.79116		7.16362	8.85624	-1.69262
HGD	13.1949	12.953	9.52192	10.0966	10.6937	10.7187	4.75263	5.89972		10.7062	5.32618	5.38
PNMT	4.73985	6.43195	4.1446	4.1446	4.64134	4.86836	4.49737	4.43196		4.75485	4.46467	0.290183
TH	7.04722	6.75759	4.77451	4.69515	5.12408	4.1446	4.1446	4.1446		4.63434	4.1446	0.489739
TYRP1	4.1446	4.59795	4.1446	4.1446	4.1446	4.1446	4.80056	6.19672		4.1446	5.49864	-1.35404
BCKDK	10.5473	11.2572	8.87371	9.1347	8.99781	9.90353	10.0752	10.4464		9.45067	10.2608	-0.810093
PEPD	11.172	12.3137	9.44312	9.82513	11.0193	11.0463	10.5252	10.1229		11.0328	10.3241	0.708724
SLC25A13	11.3781	10.6539	10.2401	10.571	10.2712	9.75581	8.43187	7.25076		10.0135	7.84132	2.17221
SLC25A21	4.73985	5.04057	4.98453	5.08713	6.70564	6.01399	5.06461	4.89756		6.35981	4.98109	1.37873
SLC6A8	5.80004	7.17135	9.59279	10.3739	11.9043	13.6648	10.1574	9.98635		12.7846	10.0719	2.71274
DLD	10.3041	9.68013	10.7121	10.5027	10.427	9.56978	10.0023	9.81759		9.99836	9.90992	0.0884386
CTNS	7.78293	8.44992	7.42587	8.04585	7.22644	7.53887	8.48002	8.12907		7.38266	8.30455	-0.921887
SEPSECS	10.2418	8.9129	7.4716	7.09506	8.77849	8.41478	6.49771	6.90769		8.59664	6.7027	1.89394
FCSK	8.05687	8.96981	7.72816	8.46437	7.96032	7.96596	6.5914	7.41036		7.96314	7.00088	0.96226
GALE	9.65206	10.5778	9.51788	9.80213	10.5328	10.6752	8.97571	9.27591		10.604	9.12581	1.47822
GALK1	11.0084	11.8199	7.35437	7.95358	7.58924	9.729	8.96653	8.97824		8.65912	8.97238	-0.313261
GALT	9.63275	9.06786	7.28548	7.69514	7.56503	8.56119	7.08925	7.20262		8.06311	7.14594	0.917178
LCT	4.1446	4.1446	4.54488	4.1446	4.1446	4.65903	4.39436	4.1446		4.40181	4.26948	0.132335
SI	4.56699	4.1446	4.1446	4.1446	5.28537	4.1446	4.1446	4.1446		4.71499	4.1446	0.570386
TKFC	12.558	12.724	8.80897	9.2946	8.58483	8.26247	7.96196	8.36682		8.42365	8.16439	0.259264
TREH	6.32808	6.15987	4.88762	5.34796	7.54867	8.22997	4.49737	4.99571		7.88932	4.74654	3.14278
IMPAD1	10.3317	9.74673	10.9172	10.7892	10.6676	10.3754	11.2592	11.1683		10.5215	11.2138	-0.692254
INPPL1	10.0597	10.3161	9.74576	10.0801	9.64285	9.64135	11.3053	11.1217		9.6421	11.2135	-1.57141
OCRL	9.20988	8.45718	9.11769	8.83824	9.60802	9.44824	9.44292	8.74922		9.52813	9.09607	0.432058
PIK3CA	8.29373	7.20669	8.05779	7.73124	9.20373	8.66197	8.44957	8.65896		8.93285	8.55426	0.378588
PIKFYVE	9.44312	8.50002	9.09254	8.53976	9.31832	8.80835	8.17143	8.669		9.06334	8.42021	0.643128
PIP5K1C	8.26528	9.43778	9.06509	9.35045	9.17493	9.43881	10.4088	10.5937		9.30687	10.5012	-1.19434
PLCB1	6.82713	6.492	4.42809	4.1446	4.64134	4.65903	6.04998	7.03956		4.65018	6.54477	-1.89459
PLCB4	5.16173	5.31651	5.56231	4.53507	5.06293	4.1446	6.1226	6.56573		4.60377	6.34417	-1.7404
PLCD1	7.63451	8.07778	6.87001	7.00849	7.6896	8.1741	7.97733	8.49654		7.93185	8.23693	-0.305082
PLCE1	7.01288	6.26867	8.10902	8.55987	9.49607	9.92731	6.03746	6.15184		9.71169	6.09465	3.61704
PLCG2	9.57613	9.00984	5.43318	6.26551	7.52375	6.47026	5.86194	5.08263		6.99701	5.47228	1.52473
PTEN	8.60295	8.54162	6.45944	6.37677	6.62813	6.68348	7.61364	8.91222		6.6558	8.26293	-1.60713
SLC5A2	4.56699	5.65202	4.70889	4.75922	4.1446	4.65903	4.1446	4.64069		4.40181	4.39265	0.00916603
SLC17A5	8.59155	8.10584	8.79566	9.70742	10.8632	11.0981	9.77341	8.71573		10.9806	9.24457	1.73605
ACO2	9.58189	9.51625	10.2836	10.5398	10.5665	10.1941	10.0673	9.32428		10.3803	9.6958	0.684482
FH	11.5176	10.6188	10.8045	10.6776	9.70642	9.20862	9.98723	9.30834		9.45752	9.64778	-0.190261
IDH2	11.1006	12.0702	10.4582	10.9604	9.42224	9.47615	11.2873	10.5496		9.44919	10.9185	-1.46929
IDH3B	9.6899	9.83285	10.2344	10.2496	9.46396	9.40533	10.1553	9.62514		9.43465	9.89024	-0.455594
MDH1	10.3689	10.2798	11.5697	11.1349	10.702	10.1194	10.9467	10.27		10.4107	10.6084	-0.197704
PC	11.6476	11.9813	8.57454	9.46406	8.92101	9.31033	8.3352	8.98628		9.11567	8.66074	0.454933
SUCLA2	8.19912	8.0872	9.7025	9.27499	9.60016	9.16355	9.097	8.80941		9.38186	8.95321	0.428653
SUCLG1	10.6888	10.4273	10.0264	10.1937	9.67498	9.68585	9.81743	9.18278		9.68042	9.5001	0.180312
SUCLG2	11.534	11.3546	10.0236	10.0098	10.6816	9.69379	9.15469	9.66948		10.1877	9.41209	0.775626
SLC13A3	8.83327	7.1351	4.70889	4.86968	4.1446	4.1446	6.65567	6.58777		4.1446	6.62172	-2.47712
SLC25A1	11.501	12.6836	10.8992	11.8577	11.2048	11.9464	10.832	10.7657		11.5756	10.7989	0.776754
ACACA	8.63106	7.75019	9.35373	9.42763	8.44685	7.87059	9.45718	8.50778		8.15872	8.98248	-0.823763
ACADM	11.1372	10.6867	9.56955	8.61138	9.51916	8.90056	8.34942	8.82968		9.20986	8.58955	0.620316
ACADS	11.3446	11.945	7.71401	8.7986	8.77849	9.9639	7.48569	7.06295		9.37119	7.27432	2.09687
ACADSB	13.7941	12.1821	8.31928	8.13253	9.13741	8.92778	6.95719	7.67394		9.03259	7.31556	1.71703
ACADVL	13.0752	13.6994	11.5391	12.2005	12.5749	13.2601	11.094	12.4445		12.9175	11.7692	1.14827
ACAT1	11.9455	11.6157	9.69297	9.66864	8.14511	7.7065	8.92449	8.37298		7.9258	8.64873	-0.722933
ACAT2	9.51116	9.18608	11.0448	11.2991	10.6439	10.0866	10.3107	8.13634		10.3653	9.22354	1.14174
ACOX1	12.0722	11.4773	10.4154	10.6125	11.4429	11.4876	9.16942	9.08881		11.4653	9.12912	2.33616
ACSF3	8.80888	9.28315	8.07262	8.54985	7.37363	8.1741	8.06046	7.86586		7.77387	7.96316	-0.189294
ACSL4	6.95973	8.22142	10.7476	10.2089	10.4889	9.37106	10.3664	9.98535		9.92996	10.1759	-0.245914
CPT1A	9.94594	11.0099	10.4638	10.9504	10.6554	10.7322	9.04273	9.81082		10.6938	9.42677	1.26702
CPT2	9.14515	8.25519	8.12333	8.41827	8.17194	8.1395	7.00059	6.58777		8.15572	6.79418	1.36154
GCDH	11.3112	11.5545	8.67003	8.63053	7.02663	5.95789	8.26943	8.0154		6.49226	8.14241	-1.65015
ECHS1	13.8842	13.7292	10.7945	11.1411	10.5845	10.655	10.5371	10.3869		10.6198	10.462	0.157742
ELOVL1	8.64215	9.50229	11.7512	11.9609	11.1581	11.0447	10.9518	10.4288		11.1014	10.6903	0.411126
ELOVL4	4.1446	4.1446	6.90418	5.4033	4.49671	4.1446	7.78449	7.54278		4.32066	7.66364	-3.34298
HADH	11.7192	10.7792	9.55517	9.63827	7.72639	7.26485	9.04854	8.0543		7.49562	8.55142	-1.0558
HADHA	11.79	11.6712	11.6094	12.079	12.3198	12.3522	11.4026	10.9725		12.336	11.1875	1.14845
HADHB	11.1547	11.0737	10.1551	10.4725	10.8165	10.5141	10.5703	10.2921		10.6653	10.4312	0.234155
PPT1	8.09782	9.96332	10.4943	10.5888	8.47294	7.91224	9.88631	9.31154		8.19259	9.59893	-1.40633
TECR	10.1899	10.5527	9.87248	10.7998	8.80951	9.64955	9.96361	9.46612		9.22953	9.71486	-0.485336
PRKAG2	9.93247	9.28722	8.49164	8.96046	9.53779	9.9507	7.88905	7.15277		9.74424	7.52091	2.22333
ALOX12B	4.1446	4.78315	4.70889	4.86968	4.1446	4.1446	4.1446	4.71652		4.1446	4.43056	-0.285958
CYP2U1	7.82264	7.43192	6.4941	5.96089	5.06293	4.1446	7.25129	7.24398		4.60377	7.24764	-2.64387
EPHX2	12.5583	11.6326	6.47109	7.67674	8.55665	9.03805	6.19128	6.56573		8.79735	6.37851	2.41885
LTC4S	5.31149	7.6131	4.63406	4.62211	4.1446	4.1446	4.75263	4.99571		4.1446	4.87417	-0.729571
TBXAS1	6.76615	9.12363	7.79241	8.40997	7.25714	6.26213	5.60284	5.26739		6.75964	5.43511	1.32452
LIAS	8.61988	8.0101	7.24644	7.04522	6.90183	6.11913	6.41585	7.03167		6.51048	6.72376	-0.213283
LIPT1	5.88488	6.15987	6.05053	5.76526	5.87345	6.06766	5.3588	5.23336		5.97056	5.29608	0.674481
LIPT2	6.23863	5.53026	6.08224	6.47936	5.92946	5.37385	5.44663	5.19802		5.65166	5.32232	0.329331
CRAT	11.6275	11.4457	9.23069	9.88902	9.66184	10.3251	9.58753	9.44148		9.99349	9.5145	0.478984
ACOX2	12.6389	10.822	5.18439	5.82187	6.80724	6.74768	6.67127	7.481		6.77746	7.07613	-0.298671
AKR1D1	12.3756	12.0726	4.1446	4.1446	4.1446	4.1446	4.49737	4.94828		4.1446	4.72283	-0.57823
AMACR	6.8071	5.90941	5.25294	5.50572	5.7207	6.01399	5.99913	5.26739		5.86734	5.63326	0.234089
BAAT	12.6011	12.5267	6.72417	5.91061	6.64399	6.74768	4.1446	5.39256		6.69584	4.76858	1.92726
CYP27A1	13.7444	13.5576	5.85992	5.8033	9.66749	10.7533	8.37048	7.93426		10.2104	8.15237	2.05802
CYP7B1	9.79287	8.70912	5.21931	4.81688	4.92438	4.1446	8.33758	7.91746		4.53449	8.12752	-3.59303
HSD17B4	12.1411	11.5298	11.128	11.5962	11.182	10.5969	9.99552	10.0634		10.8895	10.0294	0.860006
HSD3B7	9.37504	9.31543	6.92926	6.78259	6.72062	7.99208	6.46195	6.18194		7.35635	6.32194	1.03441
SCP2	13.6975	13.3805	10.5904	10.658	12.2096	12.0185	9.68859	10.0404		12.114	9.8645	2.24955
CEL	5.07619	5.70825	4.42809	4.42112	4.64134	4.86836	4.80056	5.16123		4.75485	4.9809	-0.226048
CYP27B1	4.98065	5.70825	5.65555	5.94436	5.06293	5.55099	4.70033	5.04035		5.30696	4.87034	0.436618
CYP2R1	7.71065	6.91685	7.91694	7.55094	7.86473	8.11596	6.22428	6.74252		7.99034	6.4834	1.50694
DHCR24	13.9532	13.7618	13.7823	13.9871	13.2678	13.1733	12.3151	10.0529		13.2206	11.184	2.03656
DHCR7	11.312	12.0749	11.3495	12.114	10.7489	10.9974	11.3267	9.91658		10.8731	10.6216	0.251502
EBP	11.2382	11.5961	10.9121	11.1361	11.3424	11.5633	8.6233	7.03956		11.4528	7.83143	3.62139
FDFT1	8.90865	9.48111	10.7923	11.2528	11.0126	10.4405	10.9374	10.2961		10.7266	10.6168	0.109836
LIPA	9.93247	11.4107	9.56564	9.9272	9.92809	9.03805	10.1866	9.8663		9.48307	10.0265	-0.543381
MSMO1	11.7831	12.0542	12.0656	12.4635	12.9215	12.756	11.5145	10.7291		12.8387	11.1218	1.71694
NSDHL	8.34219	9.41189	9.67856	10.1414	9.86723	10.4663	9.90162	8.36373		10.1667	9.13268	1.03407
SC5D	12.1942	11.9282	10.2548	10.4955	11.3476	11.6848	9.83601	9.01997		11.5162	9.42799	2.08822
COMT	11.9917	12.6293	9.75036	10.6644	9.94679	10.3353	10.847	10.5243		10.1411	10.6857	-0.544617
CYP11A1	6.17537	6.60457	4.1446	4.1446	4.1446	4.1446	5.0958	5.50386		4.1446	5.29983	-1.15523
CYP11B1	4.1446	4.1446	4.1446	4.1446	4.1446	4.1446	4.1446	4.1446		4.1446	4.1446	0
CYP17A1	5.96413	5.39286	4.1446	4.1446	4.1446	4.1446	4.1446	5.26739		4.1446	4.70599	-0.561393
CYP19A1	5.16173	4.1446	4.1446	4.1446	4.99679	4.1446	5.42537	4.71652		4.5707	5.07094	-0.500248
CYP1B1	8.04015	7.44671	4.9377	4.69515	4.64134	4.65903	11.9545	12.3404		4.65018	12.1474	-7.49724
CYP21A2	6.54056	5.95483	4.1446	4.1446	4.1446	4.1446	4.39436	4.1446		4.1446	4.26948	-0.124879
HSD11B1	12.8754	12.816	4.1446	4.1446	4.1446	4.1446	5.787	5.76149		4.1446	5.77424	-1.62965
HSD11B2	6.65804	7.33977	6.44768	7.6721	11.3311	12.4492	4.70033	4.78299		11.8902	4.74166	7.14849
HSD3B2	5.75523	5.39286	4.1446	4.1446	4.1446	4.1446	4.1446	4.43196		4.1446	4.28828	-0.143679
SRD5A2	11.2491	10.4456	4.1446	4.1446	4.1446	4.1446	4.1446	4.89756		4.1446	4.52108	-0.376481
SRD5A3	6.94155	7.80838	8.16196	8.55737	10.6807	11.3512	8.00458	7.72319		11.016	7.86388	3.15208
STS	8.48466	8.47876	8.83738	8.37632	9.50871	8.85165	7.87926	7.48673		9.18018	7.68299	1.49719
HMGCL	11.6612	11.7187	9.19231	9.39306	10.2222	10.4191	8.99539	9.18103		10.3207	9.08821	1.23246
HMGCS2	15.1914	14.2687	6.05053	5.78443	10.985	11.1247	5.2624	7.57539		11.0549	6.41889	4.63598
OXCT1	5.37835	6.46231	9.79334	9.1563	6.80724	5.7031	8.68619	8.83414		6.25517	8.76016	-2.505
SLC25A20	10.4099	9.99604	7.75144	8.62576	8.88587	9.51254	8.28677	7.62292		9.1992	7.95485	1.24436
B4GALT1	11.1036	11.2119	11.0226	11.8254	12.3263	12.0766	12.819	11.959		12.2015	12.389	-0.187577
GLB1	9.25388	9.36639	9.88089	10.1094	10.8182	10.8718	10.7622	10.1536		10.845	10.4579	0.387126
GMPPA	9.25027	9.96332	8.46665	9.11106	8.34689	9.44353	10.1033	9.8006		8.89521	9.95196	-1.05675
GMPPB	7.73168	8.97488	9.46708	9.69385	8.72886	8.91424	9.51599	8.62327		8.82155	9.06963	-0.248084
MPI	8.82357	8.62136	8.32238	8.64236	8.73964	9.08716	9.1774	9.27427		8.9134	9.22583	-0.312432
PMM2	7.11346	6.78151	8.44121	8.68876	7.83811	6.86772	7.60572	6.92488		7.35291	7.2653	0.0876142
AGA	7.62329	7.99016	7.993	8.06361	9.32072	9.00009	8.22384	8.26452		9.1604	8.24418	0.916227
ALG1	7.53019	7.41698	8.98923	9.34323	7.9787	7.44699	9.02663	7.73764		7.71284	8.38214	-0.669291
ALG10	6.07419	5.46382	6.69501	6.47936	6.10756	5.8991	6.1574	6.05702		6.00333	6.10721	-0.103879
ALG11	6.10882	6.04092	7.09317	6.88396	7.42845	6.95134	6.7245	6.54333		7.1899	6.63392	0.555979
ALG12	7.28093	8.12424	8.06522	8.45634	8.22926	8.27315	7.87269	7.59671		8.2512	7.7347	0.516501
ALG13	8.97591	8.60183	8.60538	8.55487	8.69234	8.81566	7.71271	7.99154		8.754	7.85212	0.901874
ALG14	7.70002	7.80838	7.31092	7.92275	7.57315	7.87059	7.79842	6.95862		7.72187	7.37852	0.343347
ALG2	9.4304	9.70166	9.2872	9.66285	9.27703	8.96767	9.0744	8.76099		9.12235	8.91769	0.204658
ALG3	9.24301	9.14625	9.74114	10.3539	8.43362	8.56119	9.73253	8.70358		8.49741	9.21805	-0.720645
ALG6	7.37796	6.70847	8.17231	8.02425	7.33586	7.08038	7.1232	6.4004		7.20812	6.7618	0.446327
ALG8	8.89945	8.28	9.54726	9.66517	8.17725	7.48446	9.4263	8.60509		7.83086	9.01569	-1.18484
ALG9	6.95973	6.60457	6.83498	6.62476	7.21606	6.68348	7.10066	7.0474		6.94977	7.07403	-0.12426
ARSB	8.04854	8.46441	7.97732	7.28449	5.92946	5.8991	9.05577	9.19844		5.91428	9.1271	-3.21282
B3GALNT2	6.07419	5.59282	6.60355	6.58479	6.22093	5.37385	6.63988	6.67249		5.79739	6.65619	-0.858801
B3GLCT	7.19207	6.54946	7.39057	6.98598	7.56503	7.95272	8.34232	8.21393		7.75888	8.27813	-0.519249
B4GAT1	8.83327	8.50002	8.50261	8.22375	7.41042	7.50283	8.72119	9.01801		7.45662	8.8696	-1.41297
CRPPA	6.7452	6.5773	6.018	5.72594	6.34499	5.37385	5.77143	5.76149		5.85942	5.76646	0.0929624
DCXR	14.6328	15.6885	10.3465	10.4837	8.35627	8.63743	8.9118	9.11838		8.49685	9.01509	-0.51824
DDOST	10.426	10.5493	11.6208	11.8445	11.1521	10.92	12.4953	12.2798		11.036	12.3876	-1.35154
DOLK	7.35091	8.28818	8.68454	8.91437	7.88436	7.6418	9.34251	8.35753		7.76308	8.85002	-1.08694
DPAGT1	8.59726	8.22994	9.337	9.60362	8.2445	7.96596	9.24472	8.75158		8.10523	8.99815	-0.892918
DPM1	8.39565	8.95451	9.44454	9.25818	9.08487	9.11702	8.64649	9.05862		9.10095	8.85255	0.248395
DPM2	8.66408	10.1154	8.68935	8.94526	7.92285	9.22517	9.40608	8.88881		8.57401	9.14745	-0.573437
DPM3	8.49694	10.3689	7.5159	7.80081	6.9277	7.32822	7.73463	8.12542		7.12796	7.93003	-0.802065
EOGT	6.97767	7.20669	7.92514	7.57103	9.01269	8.47145	7.87269	8.49372		8.74207	8.18321	0.558865
EXT1	9.15292	10.6571	9.4796	10.0749	10.0266	10.9149	11.8648	11.5729		10.4707	11.7188	-1.2481
EXT2	9.08957	9.32735	10.51	10.435	10.3471	10.4824	11.5286	11.2097		10.4148	11.3691	-0.954379
FKRP	7.7212	9.1552	7.66578	7.80081	7.17374	7.32822	9.01184	9.00619		7.25098	9.00902	-1.75804
FKTN	7.82264	7.15334	8.43836	8.39605	7.83138	7.08038	8.26693	8.20359		7.45588	8.23526	-0.779379
FUCA1	10.1104	10.3975	9.29195	9.61086	11.3767	11.8635	7.11759	7.63842		11.6201	7.37801	4.24206
FUT8	6.23863	6.33644	9.35826	9.65237	8.91151	9.34102	9.14116	9.60831		9.12626	9.37473	-0.24847
GALNS	9.06919	8.51402	8.11977	8.60655	8.87614	9.66579	9.61322	9.27919		9.27097	9.4462	-0.175238
GANAB	12.3288	12.1668	12.6979	12.6641	11.8545	11.6738	13.59	13.2997		11.7641	13.4448	-1.68069
GBA	8.21409	8.51402	7.10782	7.24105	7.96647	8.1741	9.52018	9.68315		8.07029	9.60166	-1.53138
GBA2	10.0944	9.99355	10.1594	10.3725	10.8656	11.0709	8.87139	9.1275		10.9683	8.99944	1.96882
GNS	9.91887	9.99604	11.28	11.5559	12.3537	12.1527	12.1966	11.3722		12.2532	11.7844	0.468835
GUSB	10.903	11.186	9.77878	9.77876	10.3692	11.1129	9.12063	9.54578		10.7411	9.3332	1.40787
HEXA	7.5775	7.3866	7.88786	7.86308	9.10723	9.2577	9.35076	7.5646		9.18246	8.45768	0.724784
HEXB	10.0178	9.98103	11.1089	11.3389	11.4625	12.2881	10.7155	10.7243		11.8753	10.7199	1.15538
HGSNAT	10.0741	9.97094	8.97159	9.55317	9.89156	9.96061	10.3442	10.1446		9.92608	10.2444	-0.318297
HS6ST1	10.0802	10.001	8.0162	8.09158	6.82115	6.30648	9.8402	10.021		6.56382	9.93059	-3.36677
HYAL1	11.9583	11.7293	9.63445	9.59999	11.6047	11.0102	5.0958	5.69687		11.3074	5.39633	5.91109
IDS	5.80004	6.40087	5.80227	5.70576	5.98301	6.11913	6.57485	6.68272		6.05107	6.62878	-0.577709
IDUA	8.20663	9.18608	6.73376	6.94762	7.44627	8.00496	7.70533	8.34506		7.72561	8.02519	-0.299581
LARGE1	8.64767	8.48588	8.186	8.47501	8.82982	8.63743	9.44842	8.88451		8.73363	9.16647	-0.43284
LFNG	6.29894	7.63903	7.56413	8.73371	8.96758	9.52149	8.12807	6.86376		9.24454	7.49592	1.74862
MAN1B1	9.70318	10.2171	9.25194	9.95116	10.0163	10.6732	11.04	11.0992		10.3448	11.0696	-0.724826
MAN2B1	8.87146	9.19044	8.85245	9.5706	9.82405	10.2108	9.23329	9.46899		10.0174	9.35114	0.666283
MANBA	8.36917	8.14241	8.78448	8.83618	9.55007	9.78213	9.10817	9.71855		9.6661	9.41336	0.252741
MGAT2	4.73985	5.39286	6.64496	6.54361	6.70564	5.7031	6.57485	4.43196		6.20437	5.5034	0.700967
MOGS	9.75512	10.6634	9.85122	9.9272	9.35146	9.84411	10.1479	10.2626		9.59779	10.2053	-0.607481
NAGLU	9.85368	10.5115	8.49164	9.16944	9.0764	9.79695	9.88712	9.47899		9.43668	9.68305	-0.246378
NEU1	7.37796	8.42048	8.15501	8.57725	8.2445	9.20307	8.9086	8.54913		8.72378	8.72887	-0.00508234
POFUT1	10.6822	9.97599	9.60555	9.63709	9.2844	9.20862	10.7771	10.0082		9.24651	10.3927	-1.14615
POGLUT1	8.03172	7.90749	8.26551	8.12579	7.55687	6.39091	7.58171	7.84823		6.97389	7.71497	-0.741077
POMGNT1	9.6216	9.53007	10.1894	9.91751	9.72821	9.34607	10.1158	9.48893		9.53714	9.80237	-0.265232
POMGNT2	7.82264	7.91809	8.04281	8.27947	6.76461	7.57402	8.66553	7.16		7.16932	7.91277	-0.74345
POMK	5.55605	4.78315	7.24644	6.74706	5.8147	5.95789	6.07466	5.42153		5.8863	5.74809	0.138204
POMT1	9.07738	9.06786	8.52967	8.72483	9.33025	9.42456	8.22898	8.87588		9.3774	8.55243	0.824977
POMT2	8.05687	8.16035	8.27835	8.52192	8.04412	8.33557	9.36246	8.83191		8.18984	9.09718	-0.907342
RXYLT1	7.28093	6.60457	7.5159	7.49416	6.67516	6.11913	7.13433	6.70295		6.39715	6.91864	-0.521489
SGSH	8.30075	8.99993	7.73752	8.15257	8.44245	9.18062	8.65604	8.82295		8.81154	8.7395	0.0720384
STT3A	10.5779	10.1583	11.3242	11.4449	10.7489	10.7226	12.2608	12.1389		10.7357	12.1999	-1.46416
STT3B	10.768	10.1825	12.4088	12.1311	11.7585	11.5848	11.7895	11.6409		11.6717	11.7152	-0.0435469
TUSC3	6.63535	7.32381	10.308	9.66053	10.4523	8.73317	10.3582	10.551		9.59271	10.4546	-0.861895
UGT1A1	10.5355	7.58669	7.4716	7.16331	10.7796	10.5518	4.49737	6.47378		10.6657	5.48558	5.18012
B3GALT6	7.98006	9.80471	8.5216	8.67038	8.0955	7.60832	10.1425	9.14197		7.85191	9.64224	-1.79033
B3GAT3	8.43448	9.72287	8.54301	8.64707	8.30874	9.12292	9.38329	9.53897		8.71583	9.46113	-0.745294
B4GALT7	8.47228	9.27496	7.5429	7.93052	7.37363	7.42788	9.38902	8.9742		7.40075	9.18161	-1.78085
CHST14	7.44339	8.26351	7.20627	6.78259	6.00894	6.1686	9.86179	9.86194		6.08877	9.86186	-3.7731
CHST3	6.20739	7.96994	9.02766	7.00849	8.03244	5.15795	10.1607	8.74922		6.5952	9.45497	-2.85977
CHSY1	7.5775	8.99496	9.16154	8.56734	7.59722	6.54515	10.4178	10.4398		7.07118	10.4288	-3.3576
XYLT1	4.56699	4.1446	4.70889	5.04829	4.92438	5.15795	7.78798	7.9754		5.04116	7.88169	-2.84053
XYLT2	8.57428	8.27178	8.28472	8.62576	8.28437	8.9412	9.53369	10.1293		8.61279	9.83148	-1.21869
CHST6	4.1446	4.1446	5.43318	5.91061	5.90178	6.50823	7.74905	6.72288		6.20501	7.23596	-1.03096
PGAP1	7.06408	6.492	7.0634	6.91616	7.59722	7.7065	7.94642	8.17566		7.65186	8.06104	-0.409183
PIGA	7.28093	7.67706	7.52134	7.37328	7.44627	8.06769	6.63988	6.89902		7.75698	6.76945	0.987527
PIGB	7.01288	6.65752	6.71452	6.74706	7.3454	7.24308	6.7467	6.4004		7.29424	6.57355	0.720692
PIGC	7.89889	8.17806	8.70604	8.61138	9.26962	9.37106	8.38435	8.12177		9.32034	8.25306	1.06728
PIGL	8.71223	7.43192	6.89572	7.04522	6.86208	7.46585	6.31853	6.73273		7.16397	6.52563	0.638335
PIGM	8.16871	7.85328	8.8287	8.56983	7.82462	7.17565	7.98038	8.05813		7.50014	8.01926	-0.519121
PIGN	8.47848	7.46135	9.2951	9.1263	9.55211	8.87281	7.80878	8.05046		9.21246	7.92962	1.28284
PIGO	8.79901	8.65963	9.49887	9.70404	9.0008	8.6781	8.66931	8.69132		8.83945	8.68031	0.159136
PIGP	8.36248	8.06831	6.8872	6.7198	7.07357	7.26485	6.76854	7.66892		7.16921	7.21873	-0.0495182
PIGQ	8.77403	9.9062	8.94774	9.54185	8.55258	10.0714	8.89738	8.84081		9.31201	8.8691	0.442915
PIGT	10.0924	10.2085	10.1271	10.4606	10.6983	11.3335	11.1896	10.4723		11.0159	10.831	0.184922
PIGV	9.19491	8.83704	8.02767	8.49605	8.40679	8.71765	7.48569	7.481		8.56222	7.48334	1.07888
GNPTAB	8.35575	7.67706	9.38365	9.19856	9.66749	9.0318	9.18137	9.09626		9.34964	9.13881	0.210827
GNPTG	10.0242	10.7066	8.63807	9.17433	9.70642	10.4143	9.21404	9.25277		10.0604	9.2334	0.826982
C1GALT1C1	4.98065	5.46382	4.54488	4.42112	4.75151	4.1446	5.183	6.10532		4.44805	5.64416	-1.19611
GALNT3	6.86634	6.8732	10.9797	11.0398	11.1195	10.811	4.84501	5.80266		10.9653	5.32383	5.64142
NGLY1	8.70696	8.50002	8.69653	8.31841	8.8061	8.35579	7.94016	8.25454		8.58094	8.09735	0.483592
PRKCSH	11.8055	12.053	11.5224	12.2943	11.6017	12.1104	12.6213	12.6937		11.8561	12.6575	-0.801428
SEC23B	8.79405	9.58074	10.956	10.8521	10.3955	9.4576	9.77779	9.20706		9.92657	9.49242	0.434144
SSR4	10.6902	11.8008	10.2344	10.117	9.71917	10.0561	11.7801	11.1492		9.88765	11.4647	-1.57705
NUS1	9.0233	9.15965	9.3507	9.32867	8.9858	8.60405	9.24977	9.61998		8.79492	9.43487	-0.639952
ST3GAL3	5.92515	5.76186	5.14804	4.53507	4.49671	4.86836	5.6561	5.65167		4.68253	5.65388	-0.97135
CCDC115	8.56265	8.70303	7.96147	8.17561	8.62803	8.45281	8.3352	8.45362		8.54042	8.39441	0.146008
COG1	8.49081	8.06831	7.96147	8.68876	9.07923	8.83016	8.26443	7.86147		8.9547	8.06295	0.891745
COG2	8.22152	7.02032	9.09616	9.44529	9.06217	8.72543	7.95886	7.44612		8.8938	7.70249	1.19131
COG4	9.4304	8.95451	9.89134	9.91361	9.64667	9.83336	9.73523	9.5485		9.74001	9.64186	0.0981517
COG5	6.61227	6.08183	7.14378	7.3027	7.36428	6.95134	7.95266	8.39735		7.15781	8.175	-1.01719
COG6	7.99749	7.37116	8.31928	8.27643	8.86961	8.6861	8.56769	9.37262		8.77786	8.97015	-0.192299
COG7	7.68931	7.62613	7.58505	7.92275	8.12876	7.92586	7.87926	7.92168		8.02731	7.90047	0.126843
COG8	7.68931	6.75759	7.65099	8.04585	7.01464	6.89616	7.27155	6.50901		6.9554	6.89028	0.0651221
MPDU1	10.2617	10.5063	10.4589	10.622	10.4814	11.0213	10.2101	8.94973		10.7513	9.57992	1.17141
RFT1	7.63451	7.2748	8.77095	8.76652	7.65947	7.10482	8.63494	7.79401		7.38214	8.21447	-0.83233
SLC35A1	7.60058	7.92861	7.1295	6.85931	7.54867	7.99208	6.1226	6.33597		7.77037	6.22928	1.54109
SLC35A2	8.08973	8.64698	9.05396	9.67211	9.50871	9.1111	9.50548	8.99428		9.30991	9.24988	0.0600292
SLC35A3	9.7804	8.73921	8.54567	8.82999	10.1379	10.2993	6.76854	8.08092		10.2186	7.42473	2.79391
SLC35C1	8.69636	9.30743	9.31076	9.96251	9.52747	9.33086	9.64805	8.87804		9.42917	9.26305	0.16612
SLC35D1	11.3748	10.4474	9.14591	9.76477	10.7444	10.7245	8.66931	8.55726		10.7345	8.61328	2.12119
PIK3R1	12.3433	10.9011	9.44312	9.52535	10.0812	10.2355	8.5514	7.94258		10.1584	8.24699	1.91136
AGL	10.9912	9.95053	9.34615	9.20176	9.75144	8.9611	7.63324	8.08468		9.35627	7.85896	1.49731
GAA	10.9145	12.3819	9.49613	9.47203	10.3067	11.5337	10.3275	11.3079		10.9202	10.8177	0.102465
GYG1	7.19207	7.86429	8.62558	8.51163	8.1011	7.52097	9.19059	8.13996		7.81103	8.66527	-0.854239
GYS1	9.01053	8.89698	9.57734	10.1472	9.64476	9.34607	10.5838	11.4717		9.49541	11.0278	-1.53236
GYS2	6.82713	6.12145	4.1446	4.1446	4.49671	4.65903	4.1446	4.43196		4.57787	4.28828	0.28959
PYGL	10.8903	10.7142	8.07997	9.50218	7.84481	7.59127	8.44737	9.34787		7.71804	8.89762	-1.17958
PYGM	6.51578	6.12145	4.42809	4.53507	4.64134	4.1446	4.84501	6.63079		4.39297	5.7379	-1.34493
PHKA1	6.94155	7.04012	8.59004	8.26421	7.87785	8.01773	6.54962	7.01577		7.94779	6.7827	1.16509
PHKA2	9.86318	8.88626	7.96942	8.37632	8.74322	8.71765	6.91239	7.28416		8.73043	7.09828	1.63216
PHKB	9.78789	9.20775	9.95946	9.90481	10.7761	10.2517	9.10677	9.45457		10.5139	9.28067	1.23325
PHKG1	5.37835	5.59282	4.42809	4.42112	4.64134	5.02654	4.92581	5.4497		4.83394	5.18776	-0.353815
PHKG2	9.12949	8.79756	8.2879	8.26728	7.77635	8.9611	8.01057	7.64355		8.36873	7.82706	0.54167
GBE1	10.8467	10.8985	8.98923	8.6329	9.93903	9.21416	10.3699	10.7517		9.5766	10.5608	-0.984172
KCNJ11	4.87111	6.12145	5.43318	5.59912	5.582	4.86836	4.1446	4.43196		5.22518	4.28828	0.9369
SLC2A2	13.8882	12.9794	5.6777	5.45577	9.41778	7.95272	4.64227	5.52993		8.68525	5.0861	3.59915
ABCC8	4.56699	4.59795	4.1446	4.42112	5.46513	4.65903	4.1446	4.1446		5.06208	4.1446	0.917478
INSR	11.0925	11.1428	9.17016	9.40976	11.3887	12.2522	7.82588	8.80259		11.8204	8.31424	3.50621
SLC37A4	9.65206	9.44873	6.44768	6.72895	7.91651	6.30648	5.98608	5.76149		7.1115	5.87378	1.23771
SLC5A1	6.35658	8.95451	7.84958	7.61039	8.97672	10.2704	4.1446	4.78299		9.62357	4.4638	5.15978
ALDH1A3	5.92515	6.6313	10.3653	10.381	10.3365	6.06766	7.35926	7.90474		8.20208	7.632	0.570085
ALDH2	14.6935	14.8887	10.7162	11.5102	11.6149	11.9711	9.20626	9.77415		11.793	9.49021	2.30283
ALDH3A2	12.617	11.5151	12.2192	12.8097	12.106	11.7173	8.2341	7.84823		11.9116	8.04116	3.87046
ALDH7A1	11.8651	11.369	9.53264	9.64416	8.66997	8.27315	10.026	10.2317		8.47156	10.1288	-1.65728
ALDOA	5.92515	5.76186	5.72073	7.20918	6.17678	6.21621	9.47562	5.74035		6.1965	7.60798	-1.41149
ALDOB	17.8766	17.7759	6.03437	6.18566	12.3691	13.055	5.52758	7.67894		12.712	6.60326	6.10878
BPGM	7.33719	7.44671	7.75605	7.46221	7.88436	8.21897	8.09466	7.99154		8.05167	8.0431	0.00856644
ENO3	11.3403	11.9737	5.14804	5.00747	5.28537	5.8991	7.81221	7.13085		5.59224	7.47153	-1.8793
FBP1	11.6895	11.8587	8.83954	10.2255	8.40679	8.55247	4.64227	5.12284		8.47963	4.88255	3.59708
G6PC	11.8781	13.4901	4.70889	5.31909	7.58924	7.34872	4.49737	6.07333		7.46898	5.28535	2.18363
G6PC3	7.7524	8.90761	9.12834	9.66169	8.37485	8.29426	10.5838	10.1695		8.33455	10.3767	-2.04212
GALM	10.2653	9.56068	8.75499	9.47468	9.5883	10.0745	7.84948	7.6889		9.83139	7.76919	2.06221
GCK	7.67852	10.2235	4.70889	5.15977	4.1446	4.1446	4.92581	4.64069		4.1446	4.78325	-0.638654
GPI	11.4035	11.5953	11.8302	12.3914	11.2298	11.3348	11.2747	12.1942		11.2823	11.7344	-0.452118
HK1	7.30934	9.25845	11.2446	11.3051	11.3651	10.7533	11.8242	11.6406		11.0592	11.7324	-0.673175
LDHA	11.1691	11.7552	11.4168	11.226	12.6519	12.1281	13.1159	14.0909		12.39	13.6034	-1.21342
LDHB	4.73985	4.78315	10.0025	9.82409	8.40227	8.04293	9.32347	5.19802		8.2226	7.26075	0.961854
MINPP1	9.07329	8.62136	9.27448	8.87881	8.99781	9.05049	8.77827	8.57605		9.02415	8.67716	0.34699
PCK1	12.0057	14.4157	6.15819	8.03869	10.0383	12.2326	4.49737	6.69287		11.1354	5.59512	5.54031
PCK2	12.2976	12.5477	6.42385	7.2536	6.28444	6.95134	8.60369	9.32428		6.61789	8.96398	-2.3461
PFKM	7.46874	7.90749	10.0976	10.1085	8.52375	7.53887	10.2635	9.84988		8.03131	10.0567	-2.02537
PGK1	10.6754	11.4647	12.8311	12.6563	13.676	13.7411	13.2202	13.8298		13.7085	13.525	0.183539
PGM1	12.1264	11.8912	9.4796	10.0098	10.2933	10.2108	10.5169	10.7558		10.2521	10.6363	-0.384253
PKLR	10.6261	11.2458	4.1446	4.42112	5.46513	4.1446	4.39436	4.71652		4.80486	4.55544	0.249427
TPI1	11.9683	11.8845	12.972	13.0314	13.264	13.6923	13.9033	13.4966		13.4782	13.6999	-0.221795
SLC2A1	5.66004	6.70847	10.804	12.9581	11.8582	12.6302	11.0191	12.2983		12.2442	11.6587	0.585535
HAGH	12.0691	12.7775	8.94974	8.96988	9.16697	9.75581	8.53285	8.52169		9.46139	8.52727	0.934119
GLA	7.14544	7.41698	9.04275	9.06611	7.75516	7.87059	8.66174	8.1181		7.81287	8.38992	-0.57705
DHDDS	8.44085	8.40554	8.59004	8.80914	8.97063	8.9412	9.28217	8.9311		8.95592	9.10663	-0.150714
IDI1	10.2688	10.4745	11.5813	11.7248	12.1108	11.7968	10.6056	9.03362		11.9538	9.81963	2.1342
MVK	10.6496	10.4273	9.38956	10.1322	9.23705	9.56978	9.34251	7.89189		9.40341	8.6172	0.786214
PIK3R5	6.92313	8.80895	4.1446	4.1446	4.1446	4.1446	4.64227	4.89756		4.1446	4.76992	-0.625316
INPP5E	8.49694	9.94281	7.42587	7.42399	6.9531	7.36893	7.8923	8.17213		7.16102	8.03221	-0.871195
MTM1	8.72272	8.1514	8.00851	7.95358	9.05356	8.25172	6.7245	7.07833		8.65264	6.90141	1.75123
MTMR2	7.08073	7.05964	9.91509	9.86199	9.55821	8.48985	9.7699	9.20016		9.02403	9.48503	-0.461003
ABCG5	10.9933	10.1999	4.63406	4.75922	5.50552	5.27209	4.49737	4.64069		5.3888	4.56903	0.81977
ABCG8	11.4554	11.2119	4.77451	4.91861	5.7207	5.02654	4.39436	4.89756		5.37362	4.64596	0.727662
APOC2	7.94455	7.29133	4.1446	4.1446	4.1446	4.1446	4.1446	4.1446		4.1446	4.1446	0
SLCO1B1	12.6599	11.9262	5.21931	4.62211	5.50552	4.1446	4.1446	4.94828		4.82506	4.54644	0.278619
SLCO1B3	11.2069	9.31543	8.00851	7.75335	8.42918	8.53486	4.1446	4.1446		8.48202	4.1446	4.33742
CHKB	5.37835	4.59795	4.63406	4.81688	4.92438	5.55099	4.39436	5.08263		5.23768	4.73849	0.49919
GNPAT	9.18358	8.56869	10.3181	10.651	9.71554	9.16355	9.68673	9.30994		9.43955	9.49833	-0.0587886
GPD1	12.1653	11.4808	5.51252	6.02489	7.09646	7.38885	4.49737	5.39256		7.24266	4.94497	2.29769
GPD1L	6.32808	6.23341	9.38217	9.61686	10.6439	10.1046	7.13986	6.9834		10.3743	7.06163	3.31263
LCAT	11.8533	12.0814	5.31678	5.15977	5.06293	5.37385	5.90474	7.48673		5.21839	6.69573	-1.47734
MBOAT7	7.41758	8.67839	8.2395	9.39725	8.51121	8.9611	8.64649	10.411		8.73616	9.52874	-0.792585
PLA2G5	6.88553	8.48588	4.1446	4.1446	4.1446	4.1446	4.57612	4.1446		4.1446	4.36036	-0.215762
PLA2G6	8.26528	9.14625	5.65555	6.64431	6.17678	7.03019	5.54689	7.23033		6.60349	6.38861	0.214874
PNPLA6	9.16065	10.3918	10.0349	10.3999	9.63133	10.3974	10.2049	10.3846		10.0144	10.2948	-0.280401
TAZ	8.49081	9.27906	7.55885	7.80081	7.15209	8.48068	7.50287	8.37605		7.81639	7.93946	-0.123068
SLC33A1	9.07329	8.76868	8.3978	8.21743	8.84986	8.70196	7.37336	7.80319		8.77591	7.58827	1.18764
ST3GAL5	8.5568	7.75019	7.55885	7.11589	9.17757	7.95272	7.44627	7.4343		8.56514	7.44029	1.12486
NAGA	9.61037	9.42304	8.65537	9.35621	8.98881	9.6165	9.57953	9.48184		9.30265	9.53068	-0.228031
ABHD5	8.2289	8.65332	9.14766	8.6796	9.3538	9.76715	8.03132	6.99157		9.56048	7.51144	2.04903
AGK	6.8071	6.26867	7.37259	7.21562	6.32512	5.77213	7.51983	6.96693		6.04862	7.24338	-1.19476
AGPAT2	10.8833	12.5515	9.43028	11.1432	10.6525	12.3911	9.06583	9.03555		11.5218	9.05069	2.47114
AGPS	8.88552	8.58204	10.8411	10.7122	10.4931	10.3045	9.72439	9.71855		10.3988	9.72147	0.677352
ARSA	9.58763	10.99	8.23292	8.85053	10.0542	10.6832	9.53989	9.88791		10.3687	9.7139	0.654799
ASAH1	9.56453	10.7367	10.8898	11.0136	11.4544	11.3674	10.158	9.88791		11.4109	10.023	1.38794
B3GALNT1	5.16173	5.46382	7.5954	6.49028	6.80724	6.61608	8.06334	7.93843		6.71166	8.00089	-1.28923
CERS3	4.56699	4.59795	4.42809	4.1446	4.1446	4.1446	4.1446	4.1446		4.1446	4.1446	0
DEGS1	8.07339	9.02456	9.27608	8.76652	7.51535	8.04293	10.9892	10.8003		7.77914	10.8948	-3.11563
DGAT1	8.91781	9.74377	8.27835	9.42626	8.37945	10.1428	7.88253	7.90474		9.26113	7.89363	1.3675
DGKE	8.02324	7.2748	7.73285	7.14319	6.87546	7.89849	5.60284	6.67249		7.38697	6.13767	1.24931
FUT2	4.56699	4.59795	7.33592	9.99145	9.70825	10.7011	4.88661	5.36273		10.2047	5.12467	5.07999
FUT6	6.29894	7.18913	7.77435	7.61039	10.0613	10.0028	4.1446	4.1446		10.0321	4.1446	5.88746
GALC	8.02324	7.93906	7.25957	9.14471	8.96452	10.0469	8.44737	8.53273		9.50569	8.49005	1.01564
GK	8.3147	8.59527	7.15086	6.81722	8.08988	8.61247	6.89274	8.49372		8.35117	7.69323	0.657945
LIPC	11.8067	10.8607	5.07039	5.643	5.37928	5.15795	4.84501	4.78299		5.26862	4.814	0.454618
LPIN1	9.09764	8.87547	9.32162	9.84674	9.85573	9.499	8.68805	8.51614		9.67736	8.6021	1.07526
LPIN2	11.504	11.8979	8.73886	8.92797	11.4571	11.5901	8.87302	9.11288		11.5236	8.99295	2.53065
LPL	4.98065	5.04057	4.1446	4.1446	4.1446	4.1446	4.84501	4.55032		4.1446	4.69766	-0.553064
PLA2G7	5.44102	7.59996	5.80227	6.10051	5.54444	5.02654	4.49737	4.1446		5.28549	4.32099	0.964506
PNLIP	4.56699	4.1446	4.1446	4.1446	4.1446	4.1446	4.1446	4.1446		4.1446	4.1446	0
PNPLA2	9.91203	10.3993	9.87669	10.513	10.4771	11.0416	8.89254	9.02778		10.7594	8.96016	1.79921
SMPD1	10.1144	10.2674	8.99893	8.97924	11.4631	11.6848	10.2465	10.786		11.5739	10.5163	1.05765
SPTLC1	8.65863	8.88088	10.4701	10.4612	10.6372	10.1601	9.91757	9.81646		10.3987	9.86702	0.531657
SPTLC2	8.02324	8.59527	10.4991	10.8572	10.4814	10.4755	10.0963	9.97932		10.4785	10.0378	0.440631
STAR	4.73985	4.1446	4.42809	4.42112	4.49671	5.46617	4.99836	5.33198		4.98144	5.16517	-0.183725
FAR1	7.55405	7.44671	10.7138	10.0432	10.2042	10.358	9.51285	9.72817		10.2811	9.62051	0.660577
PCYT1A	9.28955	9.02456	9.74461	9.96346	10.4973	10.5164	10.2629	9.67571		10.5069	9.96929	0.537578
PCYT2	11.4237	12.5957	10.014	10.8693	9.76906	10.3379	9.56441	8.51892		10.0535	9.04167	1.0118
PLIN1	8.42165	7.87522	4.1446	4.42112	4.1446	5.55099	4.39436	4.64069		4.84779	4.51753	0.330268
CTSD	12.121	13.0111	11.4829	12.4912	14.0759	16.125	11.6478	10.3952		15.1005	11.0215	4.07893
ABHD12	9.314	10.006	9.87353	10.4612	10.4435	11.8538	10	9.65064		11.1486	9.82533	1.32331
ATP8B1	7.89889	7.68951	10.6277	11.5367	11.9955	11.8179	8.01653	8.20704		11.9067	8.11179	3.79489
DDHD1	7.53019	6.75759	8.26229	7.94977	6.97805	6.61608	7.78098	7.82138		6.79707	7.80118	-1.00412
FA2H	4.73985	5.59282	9.67615	10.9641	10.5183	11.4588	4.1446	5.08263		10.9886	4.61361	6.37496
MFSD2A	10.0136	11.8945	7.65594	8.38763	6.22093	7.60832	7.25638	6.44977		6.91462	6.85307	0.0615462
OPA3	8.56848	8.56869	8.90295	8.89275	9.00378	8.92103	8.51825	8.46231		8.9624	8.49028	0.472123
PGAP2	9.04016	9.07259	8.57713	8.59685	8.15051	8.38559	7.72006	7.73284		8.26805	7.72645	0.541604
PGAP3	9.73198	10.3899	7.70449	8.49605	9.3063	10.0653	7.89554	8.35442		9.68582	8.12498	1.56084
SERAC1	6.49054	6.23341	8.02767	8.03509	8.78197	8.45281	7.28157	6.62017		8.61739	6.95087	1.66652
SLC10A7	7.58909	7.05964	6.89572	7.43501	6.87546	6.80901	6.79003	6.90769		6.84224	6.84886	-0.0066254
SNX14	9.52917	8.54843	10.1603	9.83649	11.0266	10.5927	8.59576	9.09068		10.8097	8.84322	1.96643
TRAPPC2L	8.94491	9.18608	8.55096	9.153	8.27945	9.08111	9.5573	8.77731		8.68028	9.16731	-0.487027
GM2A	9.10567	8.80895	8.95174	9.49568	9.32072	9.37106	9.81658	9.70887		9.34589	9.76273	-0.416838
PSAP	13.6431	13.9406	12.5017	12.6687	14.2334	14.4923	14.4564	13.6807		14.3628	14.0685	0.294317
ABCB11	10.0984	8.89698	4.83356	5.28933	6.4401	6.50823	4.1446	4.43196		6.47417	4.28828	2.18589
LAMP2	11.3344	11.3281	10.6158	10.3482	11.8672	11.5069	11.6466	11.3741		11.6871	11.5103	0.176719
CLN3	5.44102	4.1446	4.54488	4.42112	4.99679	4.1446	4.57612	4.71652		4.5707	4.64632	-0.0756234
CLN5	7.77282	6.91685	6.21585	6.57462	7.13011	8.34571	6.54962	6.41291		7.73791	6.48127	1.25664
CTSA	10.2509	11.0571	9.76521	10.3901	10.6208	12.1214	11.3866	11.1675		11.3711	11.277	0.094107
CTSC	8.93142	10.2085	9.74576	10.1905	8.72163	7.87059	9.3531	9.06053		8.29611	9.20682	-0.910707
CTSK	7.46874	7.04012	5.07039	5.19393	5.37928	6.61608	12.2045	9.96007		5.99768	11.0823	-5.08458
MCOLN1	8.12184	9.5674	7.47721	7.92664	7.74085	8.45281	8.9118	7.90899		8.09683	8.41039	-0.313564
MFSD8	8.70167	7.84219	7.56413	7.30872	8.22926	8.36579	7.20988	7.70859		8.29752	7.45924	0.838288
NPC1	8.16871	7.95972	9.86719	9.61086	9.997	9.81163	9.63942	9.3541		9.90432	9.49676	0.407553
NPC2	8.56848	9.87677	9.66644	10.2349	9.92181	11.1865	10.44	9.4618		10.5542	9.9509	0.603271
SCARB2	12.1966	11.4032	11.8531	11.8355	12.668	12.7654	12.1476	11.3427		12.7167	11.7452	0.971496
TPP1	10.881	10.5425	9.02386	9.41941	9.88511	10.7834	10.6649	9.94056		10.3342	10.3027	0.0314979
VPS33A	7.3645	7.00023	7.61587	7.70878	7.66706	7.72222	7.45513	7.09354		7.69464	7.27433	0.42031
CLCN7	9.01906	9.83285	8.44121	9.00512	8.16661	8.45281	10.0194	9.04713		8.30971	9.53325	-1.22353
CLN6	7.74208	7.94943	8.17231	8.82584	6.61208	7.03019	8.29414	7.37985		6.82114	7.837	-1.01586
LYST	9.314	8.01997	7.34825	7.17657	8.62416	9.42933	7.49	7.34867		9.02674	7.41934	1.6074
TMEM165	7.3645	9.10066	9.8587	9.80844	10.1474	10.2382	10.2827	10.6255		10.1928	10.4541	-0.261313
TMEM199	6.61227	7.1351	7.14378	6.99352	6.52885	7.44699	7.05446	6.18194		6.98792	6.6182	0.369723
TRAK1	9.23205	9.47755	10.3181	11.3772	11.7908	11.6112	9.66138	8.67149		11.701	9.16643	2.53458
ATP1A1	10.3555	11.5796	13.4625	13.5515	13.9637	14.5499	11.8601	11.2578		14.2568	11.5589	2.69786
SLC39A14	13.3519	12.8539	10.6537	11.0304	11.2387	11.7202	11.5597	10.8474		11.4795	11.2035	0.275933
SLC39A8	9.43359	9.14175	8.66759	8.59197	6.45833	5.8991	9.00737	8.15434		6.17872	8.58086	-2.40214
SOD2	11.8915	11.8525	10.2079	10.2673	10.8916	10.1544	12.1284	12.6845		10.523	12.4064	-1.88346
SLC39A4	6.03857	7.72622	6.63473	7.6997	8.15051	8.45281	6.1574	7.29075		8.30166	6.72407	1.57759
ATP7A	7.09719	6.40087	8.03904	8.10193	9.48544	9.26305	8.03132	8.23438		9.37425	8.13285	1.2414
ATP7B	9.69523	9.07731	8.33778	9.12293	10.1728	10.3174	7.79495	7.34235		10.2451	7.56865	2.67645
PDSS1	6.07419	6.54946	7.94946	8.1122	6.79318	6.47026	7.18336	6.36212		6.63172	6.77274	-0.141022
PDSS2	8.98899	7.95972	8.62809	8.83205	8.58084	7.93935	8.02542	7.39824		8.2601	7.71183	0.548266
FOLR1	4.56699	5.65202	5.21931	5.22684	5.28537	4.65903	5.46746	4.64069		4.9722	5.05408	-0.0818781
SLC46A1	8.77906	8.09655	5.95025	5.48104	7.3454	8.59558	5.6561	5.74035		7.97049	5.69822	2.27226
BTD	10.8153	10.3899	8.28472	8.77084	9.88995	10.0313	8.3352	8.41834		9.96061	8.37677	1.58384
HLCS	9.18737	8.53477	8.81996	8.46437	8.4556	7.75316	8.5473	8.16504		8.10438	8.35617	-0.251793
GCH1	10.7906	10.1245	8.28154	7.94594	8.35627	8.33557	6.66349	6.92488		8.34592	6.79418	1.55174
GPHN	9.4304	8.93386	8.34085	8.58708	7.68213	7.53887	7.37336	7.11605		7.6105	7.2447	0.365801
MOCOS	9.6765	8.60183	8.61804	8.89473	7.77635	8.15113	6.21338	6.10532		7.96374	6.15935	1.80439
MOCS1	9.71372	9.42304	6.32398	6.41186	5.33346	4.65903	7.38732	6.93339		4.99624	7.16035	-2.16411
MOCS2	10.02	10.0853	9.56434	9.05907	9.33499	9.47615	8.9984	8.8162		9.40557	8.9073	0.49827
PCBD1	12.0019	12.4251	10.2788	10.1238	8.39774	8.75614	8.4207	8.22078		8.57694	8.32074	0.256202
PTS	8.37584	9.4704	8.41532	8.15589	8.4113	8.20788	8.04888	8.35131		8.30959	8.20009	0.109497
QDPR	11.3146	11.3928	9.40861	9.3648	8.5444	7.78343	9.17342	8.58668		8.16392	8.88005	-0.716132
SPR	9.93697	10.0329	9.39985	9.03773	9.20114	8.50802	7.641	6.99157		8.85458	7.31628	1.5383
DHFR	9.47135	8.69076	9.17016	8.92604	6.72062	7.42788	8.28184	9.41492		7.07425	8.84838	-1.77413
MTHFD1	12.2765	11.3872	10.9162	10.9138	8.51121	6.86772	10.0823	9.24441		7.68947	9.66333	-1.97387
MTHFR	8.54502	9.03914	7.68042	9.07486	9.87538	10.2382	7.54905	7.62292		10.0568	7.58598	2.47081
PANK2	7.77282	8.10584	8.89881	8.72483	8.97672	8.86579	9.00588	8.83414		8.92126	8.92001	0.00124386
PPCS	9.57901	9.84948	9.41297	9.63945	10.1514	10.1165	8.3352	8.54368		10.1339	8.43944	1.6945
BCO1	5.88488	5.23362	4.54488	5.15977	5.92946	5.8991	4.1446	4.1446		5.91428	4.1446	1.76968
LRAT	6.95973	6.93817	8.45257	8.33018	10.1036	9.70955	4.49737	7.08595		9.90658	5.79166	4.11492
RDH12	6.07419	6.78151	5.37667	6.21283	8.48153	6.06766	4.1446	4.64069		7.2746	4.39265	2.88195
RDH5	7.86127	6.93817	5.18439	5.74576	6.17678	5.8991	4.70033	4.84281		6.03794	4.77157	1.26637
RPE65	4.1446	4.1446	8.02386	4.96437	8.88264	5.55099	4.1446	4.1446		7.21681	4.1446	3.07221
FLAD1	8.5391	8.99993	9.01049	9.18892	7.91651	8.18545	9.04419	8.01145		8.05098	8.52782	-0.476839
COQ2	7.46874	8.01997	8.92552	8.85257	7.33586	7.46585	7.90522	7.65375		7.40086	7.77949	-0.378628
COQ5	9.25388	8.80327	8.68454	8.46704	8.03244	8.53486	8.85158	8.38826		8.28365	8.61992	-0.336269
COQ6	7.12954	5.90941	6.15819	6.2262	6.36457	6.68348	6.56649	5.78225		6.52402	6.17437	0.349651
COQ7	7.91733	7.67706	8.44121	8.60655	8.07858	8.10405	7.36867	7.67394		8.09131	7.52131	0.570006
HPD	15.0081	14.9063	4.42809	4.53507	4.49671	5.02654	5.23669	5.91823		4.76163	5.57746	-0.815831
TAT	15.0586	15.4927	4.1446	4.42112	7.15209	7.24308	5.0958	6.34911		7.19759	5.72245	1.47513
ITCH	10.3854	9.37408	9.80555	9.65704	10.712	10.4191	9.35779	9.32111		10.5656	9.33945	1.22613
PNPO	10.1843	9.25012	9.1301	9.09394	8.22926	8.20788	7.11197	6.43759		8.21857	6.77478	1.44379
CUBN	6.00191	5.46382	4.63406	4.53507	5.06293	4.65903	7.87926	6.78098		4.86098	7.33012	-2.46914
LMBRD1	9.73457	9.90355	9.59023	9.74956	11.27	10.6346	8.24681	9.04136		10.9523	8.64409	2.30818
MMACHC	9.74744	8.80327	7.92922	7.73569	6.19904	5.8991	7.09497	6.69287		6.04907	6.89392	-0.844846
SLC52A3	4.1446	5.95483	7.62599	8.21107	8.26458	7.91224	4.1446	4.1446		8.08841	4.1446	3.94381
TCN2	7.78293	8.98495	6.52788	6.91616	10.4057	10.999	6.83892	7.20262		10.7024	7.02077	3.68158
AMN	8.45979	10.8797	7.20627	8.15257	9.32549	10.4287	4.70033	5.55538		9.87709	5.12786	4.74924
COQ8A	10.9019	10.3515	8.92755	9.14304	8.79236	8.39539	7.04267	7.7661		8.59387	7.40438	1.18949
COQ8B	8.23625	8.87004	7.61078	8.46704	8.24955	8.39539	7.64872	8.24785		8.32247	7.94829	0.374181
COQ9	10.1124	9.38932	9.67736	9.90775	9.55007	9.56112	8.78699	8.41536		9.5556	8.60118	0.95442
D2HGDH	9.46824	10.3339	7.84958	8.07767	7.13011	7.05551	7.42839	8.79803		7.09281	8.11321	-1.0204
MMAA	8.63662	8.27178	7.63103	7.66745	8.08424	7.28629	6.70194	6.58777		7.68527	6.64486	1.04041
MMADHC	10.0823	10.1956	10.6943	10.4579	10.4035	10.025	10.2307	9.82545		10.2142	10.0281	0.186156
MTRR	8.98899	8.54162	8.33164	8.63527	7.79724	7.44699	8.36815	7.78477		7.62212	8.07646	-0.454343
PLPBP	9.98342	9.99105	9.69178	9.63591	9.76028	9.61231	8.5878	8.40638		9.68629	8.49709	1.1892
SLC25A19	6.46481	6.12145	7.58505	7.42951	5.18112	5.27209	6.33858	5.4497		5.2266	5.89414	-0.667537
SLC25A32	5.31149	4.59795	4.1446	4.1446	4.1446	4.1446	4.1446	4.43196		4.1446	4.28828	-0.143679
SLC30A10	10.2778	8.65963	4.42809	4.91861	6.83493	8.56987	4.39436	4.99571		7.7024	4.69503	3.00737
SLC52A1	4.73985	5.39286	4.1446	4.42112	4.64134	4.86836	4.92581	4.94828		4.75485	4.93705	-0.1822
SLC52A2	5.5001	8.10584	7.14378	7.14319	6.08362	6.39091	7.58976	8.29728		6.23727	7.94352	-1.70625
NAXE	9.74231	10.2879	10.1961	10.284	9.34443	9.78956	9.66893	9.33848		9.56699	9.50371	0.0632836
CHIT1	4.1446	4.1446	4.1446	4.1446	4.1446	4.1446	4.1446	4.1446		4.1446	4.1446	0
CMAS	9.6899	9.60705	9.9475	10.1612	11.7169	11.7661	8.54524	8.8802		11.7415	8.71272	3.02881
CYB5R3	11.2618	12.3753	10.9258	11.5717	11.5482	12.0248	12.6715	12.7291		11.7865	12.7003	-0.913815
GNE	11.9122	11.1684	9.3324	8.69104	8.84986	8.66197	9.04564	9.20016		8.75591	9.1229	-0.366989
NANS	7.67852	8.60183	9.43885	10.1008	9.23452	9.68585	9.47346	8.71573		9.46018	9.09459	0.365586
NPL	8.51516	8.31243	5.56231	6.2262	5.68759	6.54515	5.93246	5.4497		6.11637	5.69108	0.425289
PGM3	9.04016	9.50229	8.82215	8.81333	9.07357	9.1288	10.1337	9.90178		9.10118	10.0177	-0.916545
HNF4A	12.7499	12.0099	10.1594	11.1947	11.7037	12.1763	4.64227	5.86184		11.94	5.25205	6.68797
ADA	5.80004	6.46231	6.12835	6.25254	5.12408	4.65903	8.27192	6.62017		4.89155	7.44604	-2.55449
ADCY5	7.53019	8.63423	4.1446	4.1446	5.18112	4.65903	6.19128	5.52993		4.92007	5.8606	-0.940529
ADK	10.6741	10.298	9.42453	9.24739	8.01475	6.58108	8.92133	8.33878		7.29792	8.63005	-1.33214
ADSL	6.17537	6.04092	7.83659	7.49416	6.80724	6.06766	6.85257	6.21134		6.43745	6.53196	-0.0945066
AK1	6.49054	7.05964	7.88366	8.12916	8.33745	8.41478	8.22641	7.58075		8.37612	7.90358	0.472537
AK2	11.3847	10.9469	10.937	10.8607	10.3258	10.4095	10.4372	10.6351		10.3677	10.5362	-0.168506
AMPD1	4.98065	5.04057	4.1446	4.1446	4.1446	4.1446	4.1446	4.1446		4.1446	4.1446	0
AMPD3	6.23863	6.97985	6.12835	6.90818	8.12876	8.80835	7.05446	8.09963		8.46856	7.57704	0.891513
APRT	10.005	10.9051	10.2701	10.7162	9.7638	10.3251	10.4127	9.01997		10.0445	9.71633	0.328133
ATIC	9.06919	9.05357	11.1902	10.9679	9.54803	7.85643	10.3465	9.13837		8.70223	9.74244	-1.04021
CANT1	8.55092	9.39311	11.1877	11.6656	11.7097	11.0906	10.7893	9.97731		11.4001	10.3833	1.01681
DGUOK	7.7212	7.99016	8.2395	8.6796	8.70706	9.38094	9.0369	8.47953		9.044	8.75821	0.285783
GMPS	8.66951	8.27178	10.8161	10.4981	8.92731	8.9545	10.0486	9.88684		8.9409	9.96773	-1.02682
HPRT1	8.33537	8.71519	9.40278	9.02514	8.53204	7.85643	8.35177	8.51057		8.19423	8.43117	-0.236935
IMPDH1	6.92313	8.79756	9.25842	9.37758	7.16296	7.44699	10.4334	10.1853		7.30498	10.3093	-3.00436
ITPA	8.4535	9.64881	9.78776	9.70065	9.05356	8.60405	9.86261	9.20706		8.8288	9.53484	-0.706035
NT5C3A	7.54217	7.35555	8.82434	8.97176	9.58233	9.51254	7.56955	8.02718		9.54743	7.79836	1.74907
NT5E	9.70054	9.47755	10.254	10.0089	11.6304	10.9267	11.645	11.9179		11.2786	11.7814	-0.50284
PNP	9.43995	8.72725	9.39104	9.57677	9.18284	9.54364	9.10259	7.59141		9.36324	8.347	1.01624
XDH	11.3921	10.8135	4.1446	4.1446	5.65349	4.1446	5.12586	5.08263		4.89904	5.10424	-0.2052
CAD	8.89018	8.97992	10.3495	10.2535	7.76226	6.86772	10.371	9.72697		7.31499	10.049	-2.73402
DHODH	11.0105	11.1684	7.61078	7.57103	5.87345	5.7031	6.75401	7.07833		5.78828	6.91617	-1.12789
DPYD	9.7804	9.87135	6.8872	6.54361	9.96678	8.93451	7.15633	8.17213		9.45065	7.66423	1.78641
DPYS	12.9323	13.05	4.1446	4.1446	4.64134	4.1446	4.57612	5.23336		4.39297	4.90474	-0.51177
DTYMK	7.46874	8.39043	10.2741	10.1246	7.55687	7.30741	9.81913	9.52386		7.43214	9.67149	-2.23935
TK2	9.04851	8.64698	7.9414	8.39325	8.55258	8.38559	8.21351	8.08843		8.46908	8.15097	0.318113
TYMP	9.2136	10.2529	5.76222	6.04038	8.07858	8.28374	8.84825	7.91746		8.18116	8.38286	-0.201697
TYMS	6.03857	5.53026	9.24054	8.62815	5.28537	5.77213	8.78525	6.95862		5.52875	7.87194	-2.34319
UMPS	8.47228	8.66591	10.0648	9.72864	8.75034	7.84212	9.15469	8.31018		8.29623	8.73243	-0.4362
UPB1	13.2189	12.9847	4.1446	4.1446	4.49671	4.1446	4.57612	5.12284		4.32066	4.84948	-0.528826
POLR3A	8.24356	7.90749	9.10337	9.12124	8.66997	7.72222	9.60733	9.01211		8.19609	9.30972	-1.11363
POLR3B	7.96242	7.32381	8.3978	8.54985	7.80413	6.74768	7.99555	7.36123		7.27591	7.67839	-0.402482
SLC25A15	11.8042	11.9944	8.54831	8.24257	7.18444	7.05551	8.17941	7.94258		7.11998	8.061	-0.941018
SLC28A1	10.4749	11.2151	4.70889	4.53507	5.68759	6.86772	4.1446	4.84281		6.27765	4.49371	1.78395
SLC2A9	7.89889	7.66449	4.1446	4.62211	4.1446	4.1446	5.72341	5.50386		4.1446	5.61363	-1.46903
NADK2	12.7018	11.5349	8.88841	9.00878	8.53204	8.84452	8.39352	8.64123		8.68828	8.51738	0.170907
NMNAT1	7.46874	6.23341	7.95347	7.61039	8.06145	7.65825	7.15633	7.60725		7.85985	7.38179	0.478059
NNT	11.6741	10.8248	10.1681	10.0512	10.2551	9.41498	9.42295	9.65947		9.83503	9.54121	0.293821
RBCK1	10.0389	11.5211	9.87248	10.2001	10.5152	11.171	10.2734	10.4936		10.8431	10.3835	0.45955
PTPN11	10.5605	10.12	11.9379	11.3616	11.3541	10.9877	10.8512	10.6548		11.1709	10.753	0.417907
HFE	8.07339	7.98009	7.89205	8.17887	7.95414	8.48068	7.51561	8.38522		8.21741	7.95041	0.267001
PTGIS	7.2372	8.1514	4.88762	5.12422	9.0008	7.78343	7.64872	11.6409		8.39212	9.64482	-1.25271
DNM1L	8.53315	8.33628	10.073	9.69044	9.77605	9.27898	9.8089	9.67198		9.52752	9.74044	-0.212923
SLC18A2	5.23965	5.23362	5.31678	5.15977	4.1446	4.1446	4.80056	4.43196		4.1446	4.61626	-0.471659
BMP2	6.17537	7.86429	8.14453	7.58097	10.6881	10.6304	7.18871	7.5646		10.6593	7.37665	3.28262
CA5A	8.88085	9.49878	4.1446	4.1446	4.1446	4.1446	4.39436	4.1446		4.1446	4.26948	-0.124879
PIK3R2	4.1446	4.1446	4.1446	4.1446	4.1446	4.1446	4.1446	4.64069		4.1446	4.39265	-0.248048
CFTR	6.92313	7.83101	7.65594	7.04522	7.24698	8.65384	4.1446	4.71652		7.95041	4.43056	3.51985
SLC12A1	4.73985	4.1446	4.1446	4.1446	4.1446	4.1446	4.1446	4.55032		4.1446	4.34746	-0.20286
HNF1A	8.68568	8.02977	7.0634	7.66745	7.38292	7.46585	4.39436	4.94828		7.42439	4.67132	2.75306
DNM2	10.2198	11.6595	10.9763	12.0701	12.9991	13.4697	10.6916	10.8274		13.2344	10.7595	2.47491
CLPB	8.34899	8.19557	8.7912	8.90065	7.13011	6.74768	8.08902	7.88759		6.9389	7.9883	-1.04941
AP1S1	8.88085	9.67081	10.2162	10.3971	10.6228	10.3803	10.9193	10.4986		10.5015	10.7089	-0.207384
AP3B2	4.56699	4.1446	4.1446	4.53507	4.1446	4.1446	5.89064	5.30023		4.1446	5.59543	-1.45083
ADCK5	7.5775	8.35196	6.12835	6.76494	6.17678	6.6502	6.47098	7.36746		6.41349	6.91922	-0.505735
CERKL	4.1446	4.1446	4.9377	5.28933	5.37928	4.1446	4.1446	4.55032		4.76194	4.34746	0.414482
CLN8	4.1446	4.1446	4.1446	4.53507	4.1446	4.1446	4.1446	4.1446		4.1446	4.1446	0
CYB561	8.19158	8.79183	10.0471	10.7284	10.199	10.5735	8.97875	8.79803		10.3862	8.88839	1.49783
DNAJC12	8.89482	8.0101	5.65555	4.53507	6.30494	5.02654	6.1574	5.82271		5.66574	5.99006	-0.324317
DNAJC19	9.51719	9.62003	7.75144	7.47828	7.5321	7.28629	7.60969	8.02326		7.4092	7.81647	-0.407277
IREB2	9.616	8.74515	10.3668	10.1	10.1714	9.76338	9.4106	9.19323		9.9674	9.30192	0.665487
KCNA2	5.07619	4.59795	4.1446	4.1446	4.1446	4.1446	4.49737	4.64069		4.1446	4.56903	-0.424435
MRPL44	8.45979	8.16035	9.27128	9.36622	8.83653	8.28374	8.4117	8.05813		8.56014	8.23491	0.325223
MRPS36	7.99749	8.69691	6.36232	6.05568	6.34499	6.61608	7.47267	7.7614		6.48054	7.61704	-1.1365
NBAS	8.27244	8.23841	9.194	9.4139	9.46828	9.05667	9.69323	9.39241		9.26248	9.54282	-0.280345
PPM1K	8.38247	8.16035	7.45462	7.1296	6.4401	5.27209	6.35833	7.6125		5.85609	6.98541	-1.12932
PUS3	8.05687	7.98009	7.90039	7.379	7.61304	7.08038	7.34023	6.97519		7.34671	7.15771	0.188999
RINT1	7.04722	6.46231	8.3681	7.79656	7.81099	7.0044	7.93071	7.82589		7.4077	7.8783	-0.470603
SLC16A1	7.16115	6.492	6.92926	7.77943	5.8147	5.7031	8.00757	8.79345		5.7589	8.40051	-2.64161
SLC25A42	10.9847	9.76729	6.98607	6.76494	7.21606	7.08038	7.33544	8.40338		7.14822	7.86941	-0.721184
SUGCT	8.11388	7.6131	4.88762	4.96437	5.37928	4.86836	7.93702	7.1382		5.12382	7.53761	-2.41379
TANGO2	7.19207	6.97985	7.11508	7.51507	7.39214	7.53887	7.59377	6.42531		7.46551	7.00954	0.455969
TIMM50	9.28602	9.75851	9.88717	10.1077	8.75389	8.59558	10.4116	9.57005		8.67473	9.99081	-1.31608
TRAPPC11	8.89945	8.28818	9.07979	8.91242	9.56226	8.79363	8.50139	8.92692		9.17794	8.71415	0.463788
VMA21	8.37584	7.88606	9.79557	9.56688	8.86306	8.37572	8.5035	8.52169		8.61939	8.5126	0.106792
VPS13B	8.90406	7.67706	7.80581	7.84674	8.8891	8.72543	8.04305	7.99953		8.80727	8.02129	0.785976
SOD1	13.4785	13.9043	11.58	11.4327	11.3228	11.4448	11.0447	10.9031		11.3838	10.9739	0.409883
SCYL1	10.4872	10.753	9.90481	10.3873	9.77081	10.353	10.8311	10.5564		10.0619	10.6938	-0.631854
SLC22A12	4.73985	4.1446	4.42809	4.1446	4.1446	4.1446	4.39436	4.1446		4.1446	4.26948	-0.124879
SLC22A5	8.43448	7.96994	8.77321	9.11106	9.43334	9.54364	6.27748	6.12102		9.48849	6.19925	3.28924
SLC44A1	10.3487	9.58405	10.8683	11.2346	12.1891	12.1599	10.2415	10.2717		12.1745	10.2566	1.91795
ATP6AP1	9.81261	10.3899	10.2596	10.8828	11.0535	12.1074	11.2501	11.1946		11.5804	11.2223	0.358106
ATP6V0A2	7.67852	7.11661	8.83305	8.5723	7.96032	7.91224	8.32084	7.44022		7.93628	7.88053	0.0557501
ATP6V1A	9.80031	8.94938	11.0462	10.9294	10.7418	10.1165	9.80548	9.00421		10.4291	9.40485	1.02426
ATP6V1E1	9.01906	9.98855	10.2604	9.892	10.4358	10.4686	11.2554	10.0365		10.4522	10.646	-0.19378
TCIRG1	10.0431	11.2778	9.28086	10.3582	10.3669	11.5315	9.60832	10.1651		10.9492	9.88671	1.06249
ACAD9	9.23205	8.75107	9.45726	9.27347	8.32317	8.06769	9.23965	8.54913		8.19543	8.89439	-0.698962
COQ4	9.76781	10.0329	8.67003	9.11276	8.44685	9.06894	8.68245	8.40037		8.75789	8.54141	0.216483
ETFA	11.4499	11.2405	10.5626	10.7044	10.8367	10.5927	10.2396	10.0003		10.7147	10.1199	0.594753
ETFB	9.73198	10.4199	8.91736	9.46938	9.71372	10.5691	8.71023	7.18148		10.1414	7.94585	2.19558
ETFDH	10.8005	9.85772	8.76185	9.26125	9.89638	9.89667	7.64487	7.63327		9.89652	7.63907	2.25745
TMEM70	8.50911	9.56068	8.86099	8.81751	7.71179	7.53887	8.53285	8.16859		7.62533	8.35072	-0.725385
POLG	9.09361	9.48111	9.62822	9.59148	9.26962	9.13465	9.50336	9.23094		9.20213	9.36715	-0.16502
G6PD	6.97767	7.99016	10.2187	11.5913	8.81292	8.74087	11.3577	10.9689		8.77689	11.1633	-2.38642
GLYCTK	12.4384	11.98	7.68527	8.43743	7.32626	7.44699	6.26702	6.42531		7.38663	6.34616	1.04046
H6PD	11.5844	12.6314	7.89623	9.22711	9.47259	9.75201	9.92863	10.7651		9.6123	10.3469	-0.734584
PRPS1	9.38496	9.39688	9.56172	9.21449	6.84857	5.37385	10.1714	8.77034		6.11121	9.47087	-3.35966
RPIA	6.86634	7.02032	8.42401	8.12916	7.46386	6.89616	8.06334	7.88759		7.18001	7.97547	-0.79546
TALDO1	10.7566	11.2033	11.3776	11.9667	11.1574	11.3575	11.1412	10.8518		11.2575	10.9965	0.260949
TKT	9.616	10.4565	11.8493	12.8181	10.5005	10.7128	12.3752	11.4443		10.6067	11.9097	-1.30308
ABCD1	8.25084	9.62648	6.68514	6.64431	7.65947	8.03038	8.47787	8.86719		7.84493	8.67253	-0.827601
ABCD2	4.98065	4.1446	4.1446	4.1446	4.1446	4.1446	4.75263	4.64069		4.1446	4.69666	-0.552065
ABCD3	11.0915	9.98103	11.3905	11.0911	12.0906	11.1681	9.02663	8.8162		11.6294	8.92142	2.70797
ABCD4	9.83932	9.48821	8.3651	8.41827	9.0391	9.70169	8.22384	8.47667		9.37039	8.35026	1.02014
PEX1	8.58006	7.18913	8.58231	8.49865	7.71179	7.0044	6.86609	6.95026		7.3581	6.90818	0.449921
PEX10	7.9888	8.16035	7.43744	7.70878	7.00255	7.34872	8.48646	7.90474		7.17564	8.1956	-1.01996
PEX11B	8.38247	8.45718	8.50261	8.51678	9.19593	8.87281	8.22384	8.25787		9.03437	8.24086	0.793517
PEX12	7.3645	6.46231	7.09317	6.62476	7.08506	6.80901	6.69434	6.96693		6.94704	6.83063	0.116402
PEX13	9.29658	8.9023	9.00665	8.9241	9.92338	9.64135	8.40717	8.69132		9.78237	8.54925	1.23312
PEX14	9.19114	9.87677	8.02767	8.60413	8.34689	8.9545	8.75358	8.82071		8.65069	8.78714	-0.136447
PEX16	9.20615	10.0522	7.81467	8.41827	7.94171	8.4434	8.04888	7.72319		8.19255	7.88603	0.306519
PEX19	10.2989	9.74673	8.67488	8.84849	9.38157	9.44824	9.18269	8.60509		9.4149	8.89389	0.521012
PEX2	8.75372	8.47161	8.8287	8.89275	9.3538	8.99367	8.72845	8.4302		9.17373	8.57932	0.594411
PEX26	9.4111	8.98996	9.82965	10.117	10.5645	10.6221	9.18137	9.06433		10.5933	9.12285	1.47044
PEX3	8.15326	7.40187	7.96942	7.75773	7.64416	6.74768	7.58171	7.34867		7.19592	7.46519	-0.269268
PEX5	8.53315	8.18684	7.82348	8.06361	7.43739	6.86772	7.74546	8.13634		7.15255	7.9409	-0.788347
PEX6	9.8513	10.2509	9.23234	9.70291	8.68492	9.47153	8.55549	9.2561		9.07823	8.90579	0.172431
PEX7	7.08073	7.47584	7.74217	7.7133	8.3039	7.53887	6.5996	6.49737		7.92139	6.54848	1.3729
PHYH	12.476	12.534	8.23292	8.20789	9.76204	10.0313	8.50562	8.23099		9.89665	8.3683	1.52835
ACBD5	10.6619	9.06311	9.72254	9.54059	10.6974	10.4709	8.67684	8.77731		10.5841	8.72707	1.85706
ALAD	12.3433	11.7655	9.20912	9.41666	10.1311	10.7457	8.43853	8.97217		10.4384	8.70535	1.73305
BLVRA	6.00191	8.24682	8.67972	7.75335	7.92916	7.62516	9.40042	8.67648		7.77716	9.03845	-1.26129
CP	13.713	12.9597	4.83356	4.53507	8.33745	7.95272	5.0958	5.98957		8.14508	5.54268	2.6024
CPOX	9.70318	8.59527	9.05953	8.99962	8.04412	8.34571	8.56364	8.8995		8.19492	8.73157	-0.536651
FECH	9.22838	8.76868	8.80233	9.09738	8.20868	8.31506	8.57778	8.54095		8.26187	8.55937	-0.297496
GLRX5	10.2012	10.7005	9.43743	9.73307	8.58084	8.90741	9.56543	9.31314		8.74413	9.43928	-0.695158
HMBS	7.62329	8.17806	9.94649	10.0879	7.44627	6.74768	9.13435	8.10334		7.09698	8.61885	-1.52187
HMOX1	9.00195	11.6445	5.65555	6.44604	6.84857	8.77875	11.4303	9.47757		7.81366	10.4539	-2.64029
MMAB	10.7515	10.9469	9.08527	9.35477	8.47294	8.80835	8.95729	8.22419		8.64065	8.59074	0.0499061
PPOX	7.58909	7.80838	6.53896	6.52253	6.24244	6.26213	6.89932	7.73284		6.25229	7.31608	-1.06379
UROD	10.4499	10.596	9.02576	9.21449	9.22688	9.53482	10.51	9.80742		9.38085	10.1587	-0.777874
UROS	9.76021	9.51625	9.35976	9.16289	8.46862	8.1395	10.1206	9.45602		8.30406	9.78833	-1.48427
SLC25A38	9.90515	9.43778	9.13539	9.02152	8.48153	7.92586	9.31507	8.71573		8.2037	9.0154	-0.811699
TPMT	10.3854	9.85772	9.66766	9.75501	10.146	10.5298	8.38435	8.53273		10.3379	8.45854	1.87936
EPHX1	14.2822	14.2204	9.40424	9.95685	9.27949	9.92056	8.9984	8.70358		9.60002	8.85099	0.749037
FMO3	13.4152	13.1267	4.1446	4.1446	4.1446	4.1446	4.49737	5.08263		4.1446	4.79	-0.645401
HAO1	12.651	12.399	4.54488	4.1446	4.49671	4.1446	4.57612	5.08263		4.32066	4.82938	-0.50872
LDHC	5.16173	4.78315	6.60355	4.1446	5.98301	5.55099	4.84501	4.1446		5.767	4.4948	1.2722
LDHD	11.5649	12.1144	5.69942	5.70576	8.12876	8.39539	4.80056	5.82271		8.26207	5.31164	2.95044

## Sheet: VSTData_rownormalized
The expression levels of IEM genes in all samples after DESeq2 normalization, variance stabilization transformation (VST), and row-normalized using the average expression in ICO (DM) and fibroblast
Legend:		Genes that are better expressed in ICO (DM)						Genes that are better expressed in Fibroblast
Gene_Names	Mun_Liver	Xie_Liver	Huch_EM_1	Huch_EM_2	Huch_DM_1	Huch_DM_2	Du_Fibroblast	Xie_Fibroblast		DM_Average	Fibroblast_Average	Delta_Average
HSD11B2	-1.65787	-0.97614	-1.86823	-0.643811	3.01522	4.13327	-3.61558	-3.53291		3.57425	-3.57425	7.14849
HNF4A	4.15388	3.41386	1.5634	2.59862	3.10769	3.58028	-3.95377	-2.7342		3.34398	-3.34398	6.68797
FA2H	-3.06124	-2.20827	1.87506	3.16305	2.71723	3.65772	-3.65649	-2.71846		3.18748	-3.18748	6.37496
ALDOB	8.21896	8.11827	-3.62328	-3.47199	2.71144	3.39734	-4.13007	-1.97871		3.05439	-3.05439	6.10878
MAOA	3.05776	2.79359	0.692141	0.746505	3.16317	2.83001	-2.96171	-3.03147		2.99659	-2.99659	5.99318
HYAL1	3.60644	3.37738	1.28257	1.24811	3.2528	2.65829	-3.25608	-2.65501		2.95555	-2.95555	5.91109
FUT6	-0.789387	0.100803	0.686017	0.522059	2.97301	2.91445	-2.94373	-2.94373		2.94373	-2.94373	5.88746
GALNT3	-1.27821	-1.27134	2.83516	2.89525	2.97495	2.66647	-3.29954	-2.34189		2.82071	-2.82071	5.64142
PCK1	3.64042	6.05041	-2.20709	-0.326588	1.673	3.86731	-3.8679	-1.67241		2.77015	-2.77015	5.54031
HGD	5.17875	4.93686	1.50574	2.08037	2.6775	2.70251	-3.26355	-2.11646		2.69	-2.69	5.38
UGT1A1	2.45986	-0.488941	-0.604034	-0.912321	2.70398	2.47614	-3.57826	-1.60186		2.59006	-2.59006	5.18012
SLC5A1	-0.687103	1.91083	0.805895	0.566702	1.93303	3.22674	-2.89909	-2.26069		2.57989	-2.57989	5.15978
SLC6A19	-0.955104	1.08238	0.63475	-0.152087	2.60671	2.54337	-2.73612	-2.41396		2.57504	-2.57504	5.15008
FUT2	-3.09768	-3.06671	-0.328748	2.32678	2.04359	3.0364	-2.77806	-2.30193		2.53999	-2.53999	5.07999
AMN	0.957314	3.37725	-0.296205	0.650097	1.82301	2.92622	-2.80214	-1.94709		2.37462	-2.37462	4.74924
HMGCS2	6.45449	5.53184	-2.68635	-2.95245	2.24813	2.38785	-3.47449	-1.1615		2.31799	-2.31799	4.63598
SLCO1B3	4.89359	3.00212	1.6952	1.44004	2.11587	2.22155	-2.16871	-2.16871		2.16871	-2.16871	4.33742
GATM	6.96525	6.93505	1.98992	1.97909	1.61874	2.70408	-2.62531	-1.69751		2.16141	-2.16141	4.32282
FUCA1	0.611407	0.898423	-0.207092	0.111822	1.87762	2.36444	-2.38144	-1.86062		2.12103	-2.12103	4.24206
LRAT	-0.889392	-0.910948	0.603453	0.481058	2.25449	1.86042	-3.35175	-0.763168		2.05746	-2.05746	4.11492
CTSD	-0.940033	-0.049879	-1.57811	-0.569829	1.01494	3.06399	-1.41317	-2.66576		2.03946	-2.03946	4.07893
SAT1	1.46555	1.48885	0.620331	0.54092	2.27141	1.78529	-2.27153	-1.78516		2.02835	-2.02835	4.0567
SLC52A3	-1.97191	-0.161677	1.50949	2.09457	2.14807	1.79574	-1.97191	-1.97191		1.97191	-1.97191	3.94381
ALDH3A2	2.64062	1.53868	2.24286	2.83327	2.12957	1.74089	-1.7423	-2.12816		1.93523	-1.93523	3.87046
ATP8B1	-2.11034	-2.31972	0.618511	1.52744	1.98623	1.80866	-1.9927	-1.80218		1.89744	-1.89744	3.79489
SQOR	-0.128552	0.0284488	0.182808	0.251013	1.90553	1.84327	-1.49285	-2.25595		1.8744	-1.8744	3.7488
TCN2	-1.07863	0.123391	-2.33368	-1.9454	1.54415	2.13743	-2.02264	-1.65894		1.84079	-1.84079	3.68158
EBP	1.59612	1.95397	1.26993	1.49399	1.70023	1.92115	-1.01882	-2.60256		1.81069	-1.81069	3.62139
PLCE1	-0.890286	-1.6345	0.205854	0.656703	1.5929	2.02414	-1.86571	-1.75133		1.80852	-1.80852	3.61704
SLC2A2	7.00256	6.09371	-1.20798	-1.4299	2.5321	1.06704	-2.2434	-1.35574		1.79957	-1.79957	3.59915
FBP1	5.00843	5.17762	2.15845	3.5444	1.7257	1.87138	-2.03882	-1.55825		1.79854	-1.79854	3.59708
CFTR	0.732642	1.64053	1.46546	0.854733	1.0565	2.46335	-2.04588	-1.47397		1.75993	-1.75993	3.51985
INSR	1.02517	1.07544	-0.897182	-0.65758	1.32133	2.18487	-2.24146	-1.26474		1.7531	-1.7531	3.50621
SLC7A7	-2.49189	-0.65696	0.517732	1.39866	1.45922	1.95559	-1.63856	-1.77626		1.70741	-1.70741	3.41481
GPD1L	-2.38987	-2.48453	0.664222	0.898914	1.92599	1.38664	-1.57809	-1.73455		1.65632	-1.65632	3.31263
SLC22A5	0.590608	0.126071	0.929342	1.26719	1.58947	1.69977	-1.56638	-1.72285		1.64462	-1.64462	3.28924
BMP2	-2.84259	-1.15367	-0.873437	-1.43699	1.67017	1.61246	-1.82926	-1.45336		1.64131	-1.64131	3.28262
SRD5A3	-2.49838	-1.63154	-1.27797	-0.88255	1.24078	1.9113	-1.43535	-1.71673		1.57604	-1.57604	3.15208
TREH	0.0101505	-0.158057	-1.43031	-0.969964	1.23074	1.91204	-1.82056	-1.32222		1.57139	-1.57139	3.14278
RPE65	-1.53611	-1.53611	2.34315	-0.716333	3.20193	-0.129717	-1.53611	-1.53611		1.53611	-1.53611	3.07221
CMAS	-0.537219	-0.620073	-0.279628	-0.0658943	1.48982	1.53899	-1.68188	-1.34692		1.5144	-1.5144	3.02881
SLC30A10	4.07904	2.46091	-1.77062	-1.2801	0.636216	2.37115	-1.80436	-1.20301		1.50368	-1.50368	3.00737
SLC7A9	2.03795	2.00503	-1.72559	-1.44906	0.8203	2.13478	-1.72559	-1.22949		1.47754	-1.47754	2.95508
LDHD	4.77805	5.32758	-1.08744	-1.0811	1.34191	1.60853	-1.9863	-0.964142		1.47522	-1.47522	2.95044
RDH12	0.240564	0.947885	-0.456949	0.379208	2.64791	0.23404	-1.68902	-1.19293		1.44098	-1.44098	2.88195
GLDC	4.37326	4.76145	3.55013	2.99247	1.79956	1.01129	-1.79411	-1.01674		1.40543	-1.40543	2.81085
SLC35A3	0.958717	-0.0824704	-0.276014	0.00830603	1.31624	1.47767	-2.05314	-0.740762		1.39695	-1.39695	2.79391
HNF1A	2.63783	1.98192	1.01555	1.61959	1.33506	1.418	-1.6535	-1.09957		1.37653	-1.37653	2.75306
SLC6A8	-5.62818	-4.25687	-1.83543	-1.05431	0.47612	2.23662	-1.27086	-1.44188		1.35637	-1.35637	2.71274
ABCD3	0.816101	-0.29437	1.11515	0.815727	1.81524	0.89273	-1.24877	-1.4592		1.35398	-1.35398	2.70797
ATP1A1	-2.55236	-1.32826	0.554673	0.643612	1.05584	1.64202	-1.04777	-1.65009		1.34893	-1.34893	2.69786
ATP7B	0.788356	0.17043	-0.569092	0.216051	1.26588	1.41057	-1.11193	-1.56452		1.33822	-1.33822	2.67645
CP	6.86908	6.11586	-2.01032	-2.30881	1.49356	1.10883	-1.74809	-0.85431		1.3012	-1.3012	2.6024
GLUL	1.15123	1.93357	-1.00601	-0.798588	1.27185	1.30654	-1.09855	-1.47984		1.28919	-1.28919	2.57839
GCLC	2.65107	2.30606	1.5761	1.98403	1.38631	1.17278	-1.17295	-1.38614		1.27954	-1.27954	2.55908
TRAK1	-1.20167	-0.956177	-0.115628	0.943467	1.35708	1.1775	-0.772348	-1.76223		1.26729	-1.26729	2.53458
LPIN2	1.24573	1.63957	-1.51942	-1.33031	1.19882	1.33183	-1.38526	-1.1454		1.26533	-1.26533	2.53065
SELENBP1	3.74934	4.21021	-1.39682	-0.197552	1.04592	1.44746	-1.22854	-1.26485		1.24669	-1.24669	2.49339
DNM2	-1.77715	-0.337452	-1.02069	0.0731238	1.00218	1.47273	-1.30535	-1.16956		1.23745	-1.23745	2.47491
AGPAT2	0.597074	2.26524	-0.855985	0.856936	0.366248	2.10489	-1.22043	-1.25071		1.23557	-1.23557	2.47114
MTHFR	-0.276366	0.21775	-1.14097	0.253473	1.05399	1.41682	-1.27234	-1.19847		1.23541	-1.23541	2.47081
EPHX2	4.97039	4.04462	-1.11684	0.0888073	0.96872	1.45013	-1.39665	-1.02219		1.20942	-1.20942	2.41885
ACOX1	1.77498	1.18006	0.118218	0.315256	1.14571	1.19045	-1.12777	-1.20838		1.16808	-1.16808	2.33616
LMBRD1	-0.0636056	0.105375	-0.207942	-0.0486178	1.4718	0.836379	-1.55136	-0.756817		1.15409	-1.15409	2.30818
ALDH2	4.05184	4.24703	0.0745707	0.868537	0.973327	1.3295	-1.43536	-0.867468		1.15141	-1.15141	2.30283
GPD1	6.07147	5.387	-0.581288	-0.0689264	1.00265	1.29504	-1.59644	-0.701252		1.14885	-1.14885	2.29769
SLC46A1	1.9447	1.26219	-0.884104	-1.35331	0.511043	1.76122	-1.17826	-1.09401		1.13613	-1.13613	2.27226
ETFDH	2.03273	1.08992	-0.005945	0.493457	1.12858	1.12887	-1.12293	-1.13452		1.12873	-1.12873	2.25745
SCP2	2.70819	2.39124	-0.398876	-0.331293	1.2203	1.02924	-1.30069	-0.948863		1.12477	-1.12477	2.24955
PRKAG2	1.29989	0.654643	-0.140938	0.327886	0.905212	1.31812	-0.743529	-1.4798		1.11167	-1.11167	2.22333
ETFB	0.688336	1.37625	-0.126287	0.425736	0.670078	1.5255	-0.333415	-1.86217		1.09779	-1.09779	2.19558
ABCB11	4.71721	3.51575	-0.547659	-0.0918945	1.05888	1.12701	-1.23662	-0.949264		1.09294	-1.09294	2.18589
G6PC	5.50091	7.11295	-1.66827	-1.05808	1.21207	0.971556	-1.87979	-0.303839		1.09182	-1.09182	2.18363
SLC25A13	2.45065	1.72652	1.31271	1.64359	1.34382	0.828391	-0.49555	-1.67666		1.0861	-1.0861	2.17221
IDI1	-0.617879	-0.41224	0.694605	0.838112	1.22408	0.91012	-0.281086	-1.85311		1.0671	-1.0671	2.1342
SLC35D1	1.70088	0.773573	-0.527967	0.0908974	1.07055	1.05064	-1.00457	-1.11662		1.06059	-1.06059	2.12119
ACADS	3.02182	3.62225	-0.608751	0.475848	0.455732	1.64114	-0.837065	-1.25981		1.04844	-1.04844	2.09687
SC5D	1.72215	1.45606	-0.217329	0.0234032	0.87554	1.21268	-0.636092	-1.45213		1.04411	-1.04411	2.08822
GALM	1.46498	0.760391	-0.0452977	0.674387	0.788009	1.2742	-0.950812	-1.1114		1.0311	-1.0311	2.06221
CYP27A1	4.56307	4.37624	-3.32146	-3.37808	0.486108	1.57191	-0.810902	-1.24712		1.02901	-1.02901	2.05802
ABHD5	-0.307057	0.11736	0.611696	0.143642	0.817843	1.23119	-0.504637	-1.54439		1.02452	-1.02452	2.04903
DHCR24	1.75086	1.55951	1.58006	1.78479	1.06555	0.97101	0.112827	-2.14939		1.01828	-1.01828	2.03656
GBA2	0.11056	0.00969687	0.17559	0.388641	0.881791	1.08703	-1.11247	-0.856351		0.984408	-0.984408	1.96882
SNX14	-0.297267	-1.27801	0.333868	0.0100537	1.20018	0.766257	-1.23067	-0.73576		0.983217	-0.983217	1.96643
ABAT	5.97138	5.03372	1.22548	1.78656	1.33774	0.61771	-0.798656	-1.15679		0.977725	-0.977725	1.95545
BAAT	6.86894	6.79454	0.991963	0.178406	0.911781	1.01548	-1.58761	-0.339649		0.963629	-0.963629	1.92726
SLC44A1	-0.866804	-1.6315	-0.347244	0.0190698	0.973565	0.944381	-0.974066	-0.94388		0.958973	-0.958973	1.91795
PIK3R1	3.14061	1.69847	0.240448	0.322678	0.878548	1.03282	-0.651274	-1.26009		0.955682	-0.955682	1.91136
SEPSECS	2.59214	1.26323	-0.178068	-0.554608	1.12882	0.765116	-1.15196	-0.741979		0.946968	-0.946968	1.89394
TPMT	0.987229	0.459502	0.269443	0.356791	0.747816	1.13154	-1.01387	-0.865488		0.939678	-0.939678	1.87936
ACBD5	1.0063	-0.59249	0.0669331	-0.11501	1.04176	0.815297	-0.978767	-0.878289		0.928528	-0.928528	1.85706
MOCOS	2.61496	1.54029	1.5565	1.83318	0.714809	1.08958	-0.848168	-0.956225		0.902197	-0.902197	1.80439
PNPLA2	0.052263	0.539579	0.016925	0.653221	0.617353	1.18185	-0.967224	-0.831982		0.899603	-0.899603	1.79921
DPYD	1.22296	1.31391	-1.67023	-2.01383	1.40934	0.37707	-1.4011	-0.385311		0.893207	-0.893207	1.78641
SLC28A1	5.08918	5.82942	-0.676786	-0.850608	0.301909	1.48204	-1.24108	-0.542867		0.891973	-0.891973	1.78395
BCO1	0.855436	0.204177	-0.484562	0.130333	0.900023	0.86966	-0.884842	-0.884842		0.884842	-0.884842	1.76968
MTM1	0.945692	0.374377	0.231485	0.176556	1.27653	0.474693	-1.05253	-0.6987		0.875613	-0.875613	1.75123
NT5C3A	-1.13073	-1.31735	0.151439	0.298861	0.909433	0.839637	-1.10335	-0.645719		0.874535	-0.874535	1.74907
LFNG	-2.07128	-0.731194	-0.806094	0.363485	0.597356	1.15127	-0.242159	-1.50646		0.874311	-0.874311	1.74862
SLC17A5	-1.52105	-2.00676	-1.31693	-0.405177	0.750588	0.985461	-0.339183	-1.39687		0.868025	-0.868025	1.73605
ALAD	2.77141	2.19359	-0.362751	-0.155217	0.559248	1.1738	-1.13334	-0.599702		0.866523	-0.866523	1.73305
ACADSB	5.62006	4.00807	0.1452	-0.0415504	0.963327	0.753703	-1.21689	-0.500139		0.858515	-0.858515	1.71703
MSMO1	-0.197134	0.0739116	0.0853523	0.4832	0.941252	0.775687	-0.465764	-1.25117		0.858469	-0.858469	1.71694
PPCS	0.292323	0.562789	0.126279	0.352762	0.864728	0.829767	-0.951489	-0.743006		0.847248	-0.847248	1.6945
SERAC1	-1.29359	-1.55071	0.243538	0.250963	0.997841	0.668682	-0.502561	-1.16396		0.833261	-0.833261	1.66652
PHKA2	1.94882	0.971909	0.0550617	0.461964	0.828863	0.803295	-1.00196	-0.630193		0.816079	-0.816079	1.63216
LYST	1.09096	-0.203069	-0.874794	-1.04647	0.401115	1.20629	-0.733035	-0.874366		0.803701	-0.803701	1.6074
ASL	1.9547	3.53887	-0.791465	0.629229	0.656893	0.949124	-0.833115	-0.772901		0.803008	-0.803008	1.60602
BTD	1.64658	1.22122	-0.883967	-0.397846	0.721262	0.862576	-0.833489	-0.750349		0.791919	-0.791919	1.58384
SLC39A4	-1.4743	0.213357	-0.878139	0.186833	0.637646	0.939942	-1.35547	-0.22212		0.788794	-0.788794	1.57759
PGAP3	0.826578	1.48451	-1.20091	-0.409354	0.400901	1.15994	-1.00986	-0.550975		0.780418	-0.780418	1.56084
GCH1	3.22056	2.55447	0.711487	0.375887	0.786218	0.765518	-0.906562	-0.645174		0.775868	-0.775868	1.55174
SLC35A1	0.600753	0.928786	0.129677	-0.140519	0.548837	0.99225	-0.87723	-0.663858		0.770544	-0.770544	1.54109
SPR	1.85154	1.94746	1.31442	0.952299	1.11571	0.422592	-0.444432	-1.09387		0.769149	-0.769149	1.5383
PHYH	3.34356	3.40157	-0.899559	-0.924593	0.629561	0.898786	-0.626858	-0.901489		0.764174	-0.764174	1.52835
PLCG2	3.34148	2.77519	-0.801468	0.0308627	1.28911	0.235619	-0.372708	-1.15202		0.762363	-0.762363	1.52473
CYP2R1	0.47378	-0.32002	0.680064	0.314066	0.627853	0.879089	-1.01259	-0.494352		0.753471	-0.753471	1.50694
CYB561	-1.44573	-0.845475	0.40981	1.0911	0.561681	0.936148	-0.658554	-0.839276		0.748915	-0.748915	1.49783
AGL	2.38356	1.34292	0.738534	0.59415	1.14383	0.353487	-0.974379	-0.522935		0.748657	-0.748657	1.49731
STS	0.0530776	0.0471773	0.405797	-0.0552664	1.07713	0.42006	-0.552326	-0.944859		0.748593	-0.748593	1.49719
GFPT1	-1.85034	-1.74808	-0.0626274	0.145203	0.830611	0.651947	-0.768866	-0.713693		0.741279	-0.741279	1.48256
GALE	-0.212865	0.712927	-0.347042	-0.0627877	0.667915	0.810308	-0.889214	-0.589008		0.739111	-0.739111	1.47822
TAT	8.59855	9.03267	-2.31542	-2.03889	0.692075	0.783057	-1.36422	-0.110909		0.737566	-0.737566	1.47513
PEX26	-0.446966	-0.868105	-0.028416	0.258958	0.706386	0.764053	-0.676701	-0.793738		0.735219	-0.735219	1.47044
PNPO	2.68759	1.75344	1.63343	1.59726	0.732582	0.711205	-0.384705	-1.05908		0.721894	-0.721894	1.44379
GCLM	0.176838	0.868317	0.108065	0.449197	0.699483	0.713441	-0.450971	-0.961952		0.706462	-0.706462	1.41292
GUSB	0.865888	1.14881	-0.258361	-0.258376	0.332072	1.0758	-0.916512	-0.491359		0.703936	-0.703936	1.40787
ASAH1	-1.15241	0.019729	0.172883	0.296704	0.737437	0.650504	-0.558907	-0.829034		0.693971	-0.693971	1.38794
SLC25A21	-0.9306	-0.629877	-0.685916	-0.583322	1.03519	0.34354	-0.60584	-0.772887		0.689364	-0.689364	1.37873
PEX7	-0.154202	0.240904	0.507237	0.478367	1.06896	0.303938	-0.635333	-0.73757		0.686451	-0.686451	1.3729
DGAT1	0.340425	1.16639	-0.299033	0.848884	-0.197926	1.56542	-0.694851	-0.672645		0.683748	-0.683748	1.3675
CPT2	1.6702	0.78024	0.648382	0.943317	0.69699	0.664552	-0.474364	-0.887178		0.680771	-0.680771	1.36154
TBXAS1	0.668772	3.02626	1.69503	2.3126	1.15976	0.164758	-0.494532	-0.829991		0.662261	-0.662261	1.32452
ABHD12	-1.17298	-0.481024	-0.613452	-0.0257584	-0.0434811	1.36679	-0.486967	-0.836338		0.661653	-0.661653	1.32331
MCCC2	2.43397	1.32934	1.28151	1.65636	0.89801	0.394807	-0.495856	-0.796961		0.646409	-0.646409	1.29282
PIGN	-0.0925553	-1.10969	0.724059	0.555259	0.981072	0.301773	-0.762262	-0.520583		0.641422	-0.641422	1.28284
LDHC	0.0308319	-0.347748	1.47265	-0.986302	0.85211	0.420087	-0.285895	-0.986302		0.636099	-0.636099	1.2722
CPT1A	-0.114351	0.949585	0.403531	0.890136	0.595067	0.671957	-1.01755	-0.249469		0.633512	-0.633512	1.26702
RDH5	2.45652	1.53342	-0.220368	0.341008	0.772022	0.494345	-0.704424	-0.561944		0.633184	-0.633184	1.26637
CLN5	0.663235	-0.192736	-0.893738	-0.534973	0.0205167	1.23612	-0.559965	-0.696677		0.628321	-0.628321	1.25664
DGKE	1.26092	0.512482	0.970524	0.380864	0.113136	1.13617	-1.15948	-0.0898297		0.624653	-0.624653	1.24931
SLC25A20	1.83292	1.41901	-0.825587	0.0487366	0.308848	0.93551	-0.290255	-0.954103		0.622179	-0.622179	1.24436
ATP7A	-1.65636	-2.35268	-0.714511	-0.65162	0.731895	0.509502	-0.722226	-0.519171		0.620699	-0.620699	1.2414
SLC37A4	3.15942	2.9561	-0.0449585	0.236307	1.42387	-0.186154	-0.506562	-0.73115		0.618856	-0.618856	1.23771
PHKB	-0.109407	-0.689553	0.0621614	0.00750816	0.878834	0.35442	-0.790527	-0.442727		0.616627	-0.616627	1.23325
PEX13	0.130772	-0.263505	-0.159161	-0.241709	0.757573	0.475547	-0.758634	-0.474486		0.61656	-0.61656	1.23312
HMGCL	1.9568	2.0143	-0.51213	-0.311379	0.517756	0.714707	-0.709049	-0.523414		0.616232	-0.616232	1.23246
ITCH	0.432933	-0.578438	-0.146969	-0.295476	0.759494	0.466634	-0.594724	-0.631404		0.613064	-0.613064	1.22613
COG2	-0.0766301	-1.27783	0.798011	1.14714	0.764022	0.427285	-0.339282	-0.852025		0.595654	-0.595654	1.19131
COQ8A	2.90275	2.3524	0.928426	1.14392	0.79323	0.396259	-0.956462	-0.233027		0.594744	-0.594744	1.18949
PLPBP	0.891732	0.89936	0.600084	0.544216	0.668586	0.520618	-0.503894	-0.68531		0.594602	-0.594602	1.1892
SLC33A1	0.891197	0.58659	0.215706	0.0353375	0.667766	0.519869	-0.808734	-0.378902		0.593818	-0.593818	1.18764
MPDU1	0.0960672	0.340661	0.293288	0.45641	0.315777	0.855632	0.0444856	-1.2159		0.585705	-0.585705	1.17141
PAH	9.29432	8.06413	0.860409	-1.38367	2.10534	-0.936436	-1.10446	-0.0644447		0.584453	-0.584453	1.16891
PHKA1	-0.423694	-0.325127	1.2248	0.89897	0.512605	0.652486	-0.815619	-0.349473		0.582546	-0.582546	1.16509
HEXB	-1.27976	-1.31657	-0.188746	0.041262	0.164926	0.990459	-0.582084	-0.573301		0.577692	-0.577692	1.15538
HADHA	0.0282528	-0.0905013	-0.152294	0.31728	0.558014	0.590433	-0.359176	-0.789271		0.574224	-0.574224	1.14845
ACADVL	0.731875	1.35604	-0.804236	-0.142876	0.231538	0.916735	-1.24938	0.10111		0.574137	-0.574137	1.14827
OPLAH	2.03961	3.34578	-1.06076	-0.384451	0.282635	0.859942	-1.24723	0.104652		0.571288	-0.571288	1.14258
ACAT2	-0.283246	-0.608321	1.25038	1.5047	0.849536	0.292199	0.516333	-1.65807		0.570868	-0.570868	1.14174
ST3GAL5	0.554082	-0.25253	-0.443862	-0.886826	1.17485	-0.0499964	-0.556443	-0.568414		0.562429	-0.562429	1.12486
GOT1	1.98148	2.58	1.07808	0.888961	1.07564	0.029525	-0.202685	-0.902478		0.552581	-0.552581	1.10516
MMUT	2.81151	1.969	-0.306496	0.0755381	0.668009	0.428081	-0.843231	-0.25286		0.548045	-0.548045	1.09609
PIGV	1.17213	0.814261	0.00488415	0.473264	0.38401	0.694867	-0.53709	-0.541786		0.539438	-0.539438	1.07888
LPIN1	-0.042086	-0.264259	0.181894	0.707014	0.715997	0.359267	-0.451677	-0.623588		0.537632	-0.537632	1.07526
HIBCH	1.01984	1.44469	0.635778	0.190707	0.745613	0.329484	-0.726237	-0.348859		0.537548	-0.537548	1.0751
PIGC	-0.887813	-0.608634	-0.0806561	-0.175319	0.48292	0.584361	-0.40235	-0.664931		0.53364	-0.53364	1.06728
OTC	6.09973	5.1455	0.531925	0.882909	0.674898	0.388189	-0.933386	-0.129701		0.531543	-0.531543	1.06309
TCIRG1	-0.374834	0.859885	-1.1371	-0.0597221	-0.0510564	1.11355	-0.80964	-0.252853		0.531246	-0.531246	1.06249
SMPD1	-0.930672	-0.77766	-2.04617	-2.06586	0.417966	0.639685	-0.798556	-0.259094		0.528825	-0.528825	1.05765
GLYCTK	5.57203	5.11363	0.818874	1.57104	0.459864	0.580598	-0.599378	-0.441084		0.520231	-0.520231	1.04046
MMAA	1.47156	1.10672	0.465966	0.502384	0.919181	0.12123	-0.46312	-0.577291		0.520205	-0.520205	1.04041
HSD3B7	2.53589	2.47628	0.0901142	-0.056559	-0.118525	1.15293	-0.377196	-0.65721		0.517203	-0.517203	1.03441
NSDHL	-1.30752	-0.237824	0.0288505	0.491668	0.217513	0.816558	0.25191	-1.28598		0.517035	-0.517035	1.03407
GAD1	-0.820055	-0.820055	0.66831	1.50369	0.159422	0.872653	-0.21202	-0.820055		0.516038	-0.516038	1.03208
ATP6V1A	-0.11667	-0.9676	1.12921	1.01238	0.824778	0.19948	-0.111496	-0.912762		0.512129	-0.512129	1.02426
ABCD4	0.978994	0.62788	-0.495224	-0.442058	0.178772	0.841364	-0.636485	-0.383651		0.510068	-0.510068	1.02014
CANT1	-2.34078	-1.4986	0.295969	0.773873	0.817959	0.198854	-0.102415	-0.914398		0.508407	-0.508407	1.01681
PNP	0.584832	-0.127872	0.535917	0.72165	0.32772	0.688519	0.247472	-1.26371		0.508119	-0.508119	1.01624
GALC	-0.974627	-1.05881	-1.7383	0.146841	-0.0333439	1.04898	-0.550501	-0.465138		0.507819	-0.507819	1.01564
PCYT2	1.87613	3.04811	0.466466	1.32173	0.221498	0.790298	0.0168488	-1.02864		0.505898	-0.505898	1.0118
PIGA	0.0177129	0.413843	0.258126	0.110066	0.183052	0.804475	-0.62333	-0.364197		0.493764	-0.493764	0.987527
HIBADH	2.39554	1.71628	0.872509	1.03016	0.371034	0.60789	-0.602886	-0.376039		0.489462	-0.489462	0.978924
CAT	4.31908	3.46088	-0.277712	0.36906	0.772326	0.204189	-0.286864	-0.689651		0.488257	-0.488257	0.976515
SCARB2	-0.0343349	-0.827727	-0.377846	-0.39543	0.437025	0.534472	-0.0832943	-0.888202		0.485748	-0.485748	0.971496
PLA2G7	0.637779	2.79672	0.999035	1.29727	0.7412	0.223306	-0.305866	-0.65864		0.482253	-0.482253	0.964506
FCSK	0.574859	1.4878	0.246148	0.98236	0.478311	0.483949	-0.89061	-0.0716496		0.48113	-0.48113	0.96226
LDHB	-3.00182	-2.95852	2.26084	2.08242	0.660599	0.301254	1.5818	-2.54365		0.480927	-0.480927	0.961854
COQ9	1.03405	0.310935	0.59897	0.829365	0.471689	0.482731	-0.291394	-0.663026		0.47721	-0.47721	0.95442
KCNJ11	0.114381	1.36472	0.676448	0.842393	0.825272	0.111628	-0.612129	-0.32477		0.46845	-0.46845	0.9369
HAGH	3.07478	3.78312	-0.0445878	-0.0244467	0.172638	0.761481	-0.461482	-0.472637		0.467059	-0.467059	0.934119
ABCC8	-0.0363524	-0.00538586	-0.458739	-0.182214	0.86179	0.0556886	-0.458739	-0.458739		0.458739	-0.458739	0.917478
GALT	2.02823	1.46333	-0.319043	0.0906117	-0.0394909	0.956668	-0.515275	-0.401902		0.458589	-0.458589	0.917178
AGA	-1.079	-0.712128	-0.709289	-0.638677	0.618425	0.297801	-0.478452	-0.437775		0.458113	-0.458113	0.916227
ALG13	0.672847	0.298772	0.302321	0.251809	0.389275	0.512598	-0.590348	-0.311526		0.450937	-0.450937	0.901874
COG1	-0.0180096	-0.440514	-0.547357	0.179939	0.570407	0.321338	-0.244391	-0.647353		0.445872	-0.445872	0.891745
AMPD3	-1.78417	-1.04295	-1.89445	-1.11462	0.105961	0.785552	-0.968342	0.0768289		0.445757	-0.445757	0.891513
ALDH5A1	5.40207	4.23005	1.21226	1.55015	0.848292	0.0269866	-0.240605	-0.634674		0.437639	-0.437639	0.875279
HSD17B4	1.68165	1.0703	0.66852	1.13675	0.722521	0.137484	-0.463936	-0.39607		0.430003	-0.430003	0.860006
MFSD8	0.823292	-0.0361911	-0.314248	-0.569662	0.350878	0.487409	-0.6685	-0.169787		0.419144	-0.419144	0.838288
AUH	0.481375	0.747943	-0.290817	-0.354795	0.374118	0.463793	-0.92604	0.08813		0.418955	-0.418955	0.83791
DAO	6.6265	6.56993	-0.349726	-0.633219	0.146557	0.688356	-0.201694	-0.633219		0.417457	-0.417457	0.834913
GNPTG	0.377307	1.05969	-1.00883	-0.472561	0.0595267	0.767455	-0.432858	-0.394124		0.413491	-0.413491	0.826982
POMT1	0.11246	0.102943	-0.435245	-0.240082	0.365332	0.459645	-0.735938	-0.0890386		0.412488	-0.412488	0.824977
ABCG5	6.01441	5.22099	-0.344857	-0.219701	0.526604	0.293166	-0.481546	-0.338224		0.409885	-0.409885	0.81977
PEX11B	-0.255141	-0.18043	-0.135006	-0.120834	0.558319	0.235198	-0.413775	-0.379742		0.396758	-0.396758	0.793517
MVK	1.6393	1.41699	0.379256	1.12188	0.226745	0.559469	0.3322	-1.11841		0.393107	-0.393107	0.786214
VPS13B	0.489778	-0.737222	-0.608473	-0.567537	0.474824	0.311151	-0.37123	-0.414746		0.392988	-0.392988	0.785976
SLC25A1	0.313746	1.49642	-0.288055	0.670486	0.0175746	0.759179	-0.355253	-0.421502		0.388377	-0.388377	0.776754
SUCLG2	1.73414	1.55465	0.223662	0.20991	0.881736	-0.10611	-0.645211	-0.130414		0.387813	-0.387813	0.775626
EPHX1	5.05669	4.99493	0.178731	0.731341	0.0539865	0.695051	-0.227109	-0.521929		0.374519	-0.374519	0.749037
ABCG8	6.44563	6.2021	-0.235278	-0.0911778	0.710908	0.0167539	-0.615433	-0.112229		0.363831	-0.363831	0.727662
HEXA	-1.24257	-1.43347	-0.932213	-0.956987	0.287156	0.437628	0.530685	-1.25547		0.362392	-0.362392	0.724784
PIGB	0.0789915	-0.276375	-0.219374	-0.186831	0.411507	0.309184	-0.187196	-0.533496		0.360346	-0.360346	0.720692
PEPD	0.493586	1.63531	-1.23529	-0.853284	0.340859	0.367865	-0.153214	-0.55551		0.354362	-0.354362	0.708724
MGAT2	-1.11404	-0.461029	0.791078	0.689724	0.851751	-0.150785	0.72096	-1.42193		0.350483	-0.350483	0.700967
PRODH	4.01192	2.05669	0.0711047	2.00922	1.36026	-0.671915	-0.422156	-0.266194		0.344175	-0.344175	0.68835
ACO2	-0.456152	-0.521796	0.24557	0.501725	0.528428	0.156055	0.0292762	-0.713758		0.342241	-0.342241	0.684482
AGPS	-1.17463	-1.47811	0.780934	0.652094	0.432959	0.244393	-0.335759	-0.341593		0.338676	-0.338676	0.677352
LIPT1	0.25156	0.526554	0.417213	0.131942	0.240136	0.434345	-0.274519	-0.399962		0.33724	-0.33724	0.674481
DDC	3.73215	4.10193	1.94177	2.97499	0.437986	0.229833	-0.646642	-0.0211767		0.333909	-0.333909	0.667819
MAN2B1	-0.812822	-0.493836	-0.831828	-0.113683	0.139766	0.526518	-0.450991	-0.215292		0.333142	-0.333142	0.666283
IREB2	-0.0186642	-0.889509	0.732167	0.465326	0.536769	0.128718	-0.224061	-0.441426		0.332743	-0.332743	0.665487
FAR1	-2.39675	-2.50408	0.763043	0.0923799	0.253381	0.407196	-0.437951	-0.222626		0.330289	-0.330289	0.660577
GK	0.292498	0.573064	-0.87134	-1.20499	0.067682	0.590263	-1.12947	0.47152		0.328973	-0.328973	0.657945
ARSA	-0.453668	0.948722	-1.80838	-1.19077	0.0128709	0.641928	-0.501409	-0.15339		0.3274	-0.3274	0.654799
GLUD1	3.54515	2.68778	-0.190622	0.269344	0.560902	0.0904383	-0.293963	-0.357378		0.32567	-0.32567	0.65134
ACY1	0.673273	-0.298804	-0.248394	0.237132	0.099164	0.547678	-0.281399	-0.365443		0.323421	-0.323421	0.646842
PIKFYVE	0.701349	-0.241754	0.350761	-0.202019	0.57655	0.0665784	-0.570349	-0.072779		0.321564	-0.321564	0.643128
PIGL	1.86744	0.587124	0.0509182	0.200417	0.0172818	0.621053	-0.526269	-0.112066		0.319168	-0.319168	0.638335
GSS	-0.520801	-0.544045	0.206976	0.383243	0.154468	0.480519	-0.0783502	-0.556637		0.317494	-0.317494	0.634987
ACADM	2.23751	1.78697	0.669851	-0.288325	0.61946	0.000856484	-0.550289	-0.0700272		0.310158	-0.310158	0.620316
NPC2	-1.68406	-0.37577	-0.586092	-0.0176532	-0.330729	0.934	0.187467	-0.790737		0.301635	-0.301635	0.603271
ETFA	1.0326	0.823206	0.14524	0.287052	0.419378	0.175375	-0.177737	-0.417016		0.297377	-0.297377	0.594753
PEX2	-0.122805	-0.404923	-0.0478296	0.0162177	0.477273	0.117138	-0.14808	-0.446331		0.297206	-0.297206	0.594411
SLC2A1	-6.2914	-5.24297	-1.14748	1.00669	-0.0932553	0.67879	-0.932348	0.346813		0.292767	-0.292767	0.585535
GPT2	2.63316	3.11343	0.118113	0.52182	-0.112632	0.688269	-0.59776	0.022123		0.287818	-0.287818	0.575637
SI	0.137194	-0.285193	-0.285193	-0.285193	0.855579	-0.285193	-0.285193	-0.285193		0.285193	-0.285193	0.570386
ALDH1A3	-1.99189	-1.28574	2.44829	2.46394	2.41946	-1.84938	-0.557783	-0.0123026		0.285043	-0.285043	0.570085
COQ7	0.111018	-0.129252	0.634906	0.800244	0.27227	0.297736	-0.437637	-0.132369		0.285003	-0.285003	0.570006
EOGT	-1.48497	-1.25595	-0.537503	-0.891608	0.550053	0.00881148	-0.589946	0.0310812		0.279432	-0.279432	0.558865
KMT2A	1.10487	-0.715748	0.129972	-0.505052	0.146205	0.411097	-0.690617	0.133316		0.278651	-0.278651	0.557302
ALG11	-0.803085	-0.870988	0.181262	-0.0279449	0.516549	0.0394305	-0.187403	-0.368576		0.27799	-0.27799	0.555979
KMT2D	0.824851	0.446113	0.0233713	-0.318376	0.352167	0.196245	-0.324379	-0.224033		0.274206	-0.274206	0.548412
PDSS2	1.00303	-0.026243	0.642127	0.84609	0.594875	-0.0466092	0.0394592	-0.587725		0.274133	-0.274133	0.548266
PHKG2	1.0316	0.699668	0.190005	0.169385	-0.32154	0.863209	-0.0873275	-0.454342		0.270835	-0.270835	0.54167
PGAP2	1.04291	1.07534	0.579882	0.599601	0.153265	0.38834	-0.277193	-0.264411		0.270802	-0.270802	0.541604
SLC3A1	0.00918041	0.0401469	-0.413206	-0.136681	-0.0610941	0.600148	-0.413206	-0.125847		0.269527	-0.269527	0.539054
PCYT1A	-0.948524	-1.21351	-0.49347	-0.274619	0.259265	0.278313	0.0247863	-0.562364		0.268789	-0.268789	0.537578
SPTLC1	-1.47421	-1.25197	0.337259	0.32838	0.504397	0.02726	-0.215275	-0.316382		0.265829	-0.265829	0.531657
PEX19	1.1445	0.592332	-0.479515	-0.305907	0.227172	0.29384	0.0282916	-0.549303		0.260506	-0.260506	0.521012
ALG12	-0.712026	0.131286	0.0722689	0.463389	0.236306	0.280194	-0.120258	-0.396242		0.25825	-0.25825	0.516501
CHKB	0.390264	-0.390135	-0.354025	-0.171203	-0.0637119	0.562901	-0.593729	0.0945398		0.249595	-0.249595	0.49919
MOCS2	0.86353	0.928861	0.407907	-0.0973668	0.178557	0.319713	-0.158036	-0.340233		0.249135	-0.249135	0.49827
SUMF1	-0.57377	-0.0464563	-0.874292	-0.238815	0.132531	0.357484	-0.278399	-0.211616		0.245007	-0.245007	0.490015
TH	2.65775	2.36813	0.385044	0.305682	0.734608	-0.244869	-0.244869	-0.244869		0.244869	-0.244869	0.489739
PLOD2	-2.25842	-2.85794	-2.70569	-3.86334	0.211379	0.277093	-0.680267	0.191795		0.244236	-0.244236	0.488472
NGLY1	0.367818	0.160875	0.357381	-0.0207362	0.46695	0.0166414	-0.398987	-0.0846052		0.241796	-0.241796	0.483592
CRAT	1.87352	1.69173	-0.523303	0.135028	-0.0921576	0.571142	-0.166467	-0.312517		0.239492	-0.239492	0.478984
NMNAT1	-0.152082	-1.38741	0.33265	-0.0104364	0.440629	0.0374302	-0.464489	-0.0135698		0.239029	-0.239029	0.478059
AK1	-1.64931	-1.08021	-0.256191	-0.0106855	0.197599	0.274937	0.0865636	-0.5591		0.236268	-0.236268	0.472537
OPA3	-0.157868	-0.157652	0.17661	0.166404	0.277441	0.194682	-0.208092	-0.264032		0.236062	-0.236062	0.472123
GNS	-2.09994	-2.02277	-0.738805	-0.462961	0.3349	0.133935	0.177828	-0.646663		0.234417	-0.234417	0.468835
TRAPPC11	-0.0466022	-0.657869	0.133744	-0.0336259	0.616208	-0.15242	-0.444662	-0.0191257		0.231894	-0.231894	0.463788
RBCK1	-0.574374	0.907824	-0.740835	-0.413185	-0.0981152	0.557665	-0.33988	-0.11967		0.229775	-0.229775	0.45955
TANGO2	-0.0454543	-0.257671	-0.122441	0.277549	0.154619	0.30135	0.356244	-0.812213		0.227985	-0.227985	0.455969
PC	2.75936	3.09307	-0.313671	0.575853	0.0328045	0.422129	-0.553006	0.0980729		0.227467	-0.227467	0.454933
LIPC	6.76538	5.81942	0.0290751	0.601688	0.337975	0.116643	-0.196303	-0.258315		0.227309	-0.227309	0.454618
PEX1	1.44692	0.0559952	1.44917	1.36552	0.578656	-0.128735	-0.267047	-0.182874		0.224961	-0.224961	0.449921
ALG6	0.392999	-0.276485	1.18735	1.03929	0.350903	0.0954242	0.138236	-0.584563		0.223163	-0.223163	0.446327
PIGQ	-0.316525	0.815646	-0.142814	0.451302	-0.537976	0.980891	-0.193174	-0.249741		0.221458	-0.221458	0.442915
SPTLC2	-2.2349	-1.66287	0.240942	0.599038	0.223258	0.217373	-0.161811	-0.278821		0.220316	-0.220316	0.440631
NSD1	-0.528839	-1.25501	0.352175	0.0454206	0.331574	0.107562	-0.0669461	-0.37219		0.219568	-0.219568	0.439136
CYP27B1	-0.108006	0.619603	0.566901	0.855712	-0.0257194	0.462337	-0.38832	-0.0482981		0.218309	-0.218309	0.436618
SEC23B	-0.915448	-0.128759	1.24652	1.1426	0.68604	-0.251896	0.0682912	-0.502435		0.217072	-0.217072	0.434144
OCRL	-0.102217	-0.854915	-0.194409	-0.47386	0.29592	0.136138	0.130825	-0.562882		0.216029	-0.216029	0.432058
SUCLA2	-0.96841	-1.08034	0.534966	0.107459	0.432632	-0.00397881	-0.0705343	-0.358119		0.214327	-0.214327	0.428653
NPL	2.61143	2.40871	-0.341419	0.322477	-0.216137	0.641426	0.0287342	-0.454023		0.212644	-0.212644	0.425289
VPS33A	-0.119989	-0.484255	0.13138	0.224296	0.182577	0.237732	-0.0293598	-0.39095		0.210155	-0.210155	0.42031
PTPN11	-0.401442	-0.841991	0.975964	0.3996	0.392123	0.0257841	-0.110755	-0.307152		0.208954	-0.208954	0.417907
CERKL	-0.410102	-0.410102	0.383003	0.734627	0.824584	-0.410102	-0.410102	-0.00438085		0.207241	-0.207241	0.414482
ELOVL1	-2.2537	-1.39356	0.855393	1.06501	0.262252	0.148874	0.0559316	-0.467058		0.205563	-0.205563	0.411126
SOD1	2.29968	2.72547	0.401197	0.253828	0.143963	0.26592	-0.134121	-0.275762		0.204942	-0.204942	0.409883
NPC1	-1.53183	-1.74082	0.166654	-0.0896786	0.296464	0.111089	-0.0611145	-0.346438		0.203776	-0.203776	0.407553
GLB1	-1.39754	-1.28503	-0.770535	-0.542043	0.166776	0.22035	0.110747	-0.497873		0.193563	-0.193563	0.387126
PIK3CA	-0.44983	-1.53687	-0.685769	-1.01232	0.460176	-0.0815877	-0.293991	-0.0845975		0.189294	-0.189294	0.378588
COQ8B	0.100875	0.734667	-0.524598	0.331661	0.11417	0.260011	-0.486655	0.112474		0.18709	-0.18709	0.374181
TMEM199	-0.190792	0.332037	0.34072	0.190461	-0.274211	0.643934	0.2514	-0.621123		0.184861	-0.184861	0.369723
GPHN	2.0028	1.50625	0.913243	1.15948	0.254529	0.111272	-0.0542454	-0.311556		0.182901	-0.182901	0.365801
NANS	-1.59887	-0.675555	0.161464	0.823456	-0.0428712	0.408457	0.196073	-0.561659		0.182793	-0.182793	0.365586
MCCC1	2.05111	1.20145	0.974739	1.19199	0.435894	-0.0760229	-0.489607	0.129736		0.179936	-0.179936	0.359871
ATP6AP1	-1.58876	-1.01147	-1.14176	-0.51857	-0.347917	0.706023	-0.151315	-0.206791		0.179053	-0.179053	0.358106
COQ6	0.780342	-0.439787	-0.191009	-0.122995	0.0153727	0.334278	0.217293	-0.566944		0.174825	-0.174825	0.349651
MINPP1	0.222631	-0.229299	0.423825	0.0281555	0.147157	0.199833	-0.0723838	-0.274606		0.173495	-0.173495	0.34699
ALG14	0.149827	0.258186	-0.239269	0.372558	0.022955	0.320392	0.248225	-0.591571		0.171673	-0.171673	0.343347
PLIN1	3.73899	3.19256	-0.538061	-0.261535	-0.538061	0.868328	-0.288302	-0.0419652		0.165134	-0.165134	0.330268
LIPT2	0.751643	0.0432657	0.595248	0.992369	0.442474	-0.113142	-0.0403596	-0.288972		0.164666	-0.164666	0.329331
APRT	0.124628	1.02472	0.389664	0.835758	-0.116603	0.444736	0.532299	-0.860432		0.164067	-0.164067	0.328133
MRPL44	0.0622634	-0.23718	0.873757	0.968696	0.439007	-0.113785	0.01417	-0.339393		0.162611	-0.162611	0.325223
ACAD8	1.47462	1.05288	0.266864	0.493413	0.268741	0.0522213	-0.250335	-0.0706274		0.160481	-0.160481	0.320962
HOGA1	5.0729	4.48059	0.630576	0.125523	0.541159	-0.222921	-0.384575	0.0663372		0.159119	-0.159119	0.318238
TK2	0.738486	0.336957	-0.368629	0.0832187	0.24255	0.0755622	-0.0965177	-0.221595		0.159056	-0.159056	0.318113
MLYCD	2.39202	2.52569	0.42588	0.938623	0.205643	0.112227	-0.0383016	-0.279569		0.158935	-0.158935	0.317871
PEX16	1.16686	2.01287	-0.224624	0.378974	-0.0975853	0.404105	0.0095841	-0.316104		0.15326	-0.15326	0.306519
TPK1	0.268598	-0.0890055	-0.202868	-0.14437	-0.168566	0.471603	0.0308989	-0.333936		0.151518	-0.151518	0.303037
PSAP	-0.572625	-0.27504	-1.71399	-1.54693	0.0177288	0.276588	0.240693	-0.53501		0.147158	-0.147158	0.294317
NNT	1.98599	1.13664	0.479943	0.36306	0.566958	-0.273138	-0.265171	-0.0286495		0.14691	-0.14691	0.293821
PNMT	0.130092	1.82219	-0.465158	-0.465158	0.0315835	0.2586	-0.112384	-0.177799		0.145092	-0.145092	0.290183
GYS2	2.39406	1.68838	-0.288475	-0.288475	0.0636375	0.225953	-0.288475	-0.00111576		0.144795	-0.144795	0.28959
AMT	0.695711	0.167372	-0.0709026	-0.471182	-0.471182	0.758067	-0.221423	-0.0654612		0.143442	-0.143442	0.286885
DGUOK	-1.1799	-0.910942	-0.661608	-0.221504	-0.194047	0.47983	0.135793	-0.421576		0.142892	-0.142892	0.285783
SLCO1B1	7.9741	7.24045	0.533555	-0.0636451	0.819771	-0.541152	-0.541152	0.262533		0.139309	-0.139309	0.278619
SLC39A14	2.01044	1.51243	-0.68774	-0.311106	-0.102782	0.378716	0.218165	-0.494099		0.137967	-0.137967	0.275933
HFE	-0.0105212	-0.103826	-0.191864	0.0949555	-0.129769	0.39677	-0.568303	0.301303		0.1335	-0.1335	0.267001
TALDO1	-0.370355	0.0763116	0.250614	0.83976	0.0304504	0.230499	0.0142461	-0.275195		0.130474	-0.130474	0.260949
TKFC	4.26394	4.42999	0.514949	1.00058	0.29081	-0.0315464	-0.332064	0.0728		0.129632	-0.129632	0.259264
PCBD1	3.55311	3.97625	1.83001	1.67495	-0.0511002	0.307303	-0.0281404	-0.228062		0.128101	-0.128101	0.256202
MANBA	-1.17056	-1.39732	-0.755249	-0.70355	0.0103441	0.242397	-0.431564	0.178823		0.126371	-0.126371	0.252741
DHCR7	0.564637	1.32756	0.602082	1.36664	0.00149161	0.25001	0.579303	-0.830805		0.125751	-0.125751	0.251502
PKLR	5.94595	6.56562	-0.535551	-0.259025	0.784978	-0.535551	-0.285792	0.0363653		0.124713	-0.124713	0.249427
DPM1	-0.581099	-0.0222396	0.46779	0.281432	0.108122	0.140273	-0.330264	0.081869		0.124197	-0.124197	0.248395
PYCR2	0.0269989	0.0109924	0.740371	0.452487	0.343196	-0.102767	0.486951	-0.72738		0.120215	-0.120215	0.240429
HADHB	0.60646	0.525488	-0.393138	-0.0757292	0.268259	-0.0341035	0.0220249	-0.25618		0.117078	-0.117078	0.234155
AMACR	1.05681	0.159111	-0.497362	-0.244578	-0.0296006	0.26369	0.248825	-0.482914		0.117045	-0.117045	0.234089
COQ4	1.11816	1.38324	0.0203755	0.463109	-0.202807	0.41929	0.0328021	-0.249285		0.108242	-0.108242	0.216483
PLA2G6	1.76923	2.6502	-0.840496	0.148257	-0.31927	0.534144	-0.949157	0.734284		0.107437	-0.107437	0.214874
GNPTAB	-0.888481	-1.56717	0.139424	-0.0456639	0.423259	-0.212431	-0.0628606	-0.147967		0.105414	-0.105414	0.210827
BCKDHB	2.34183	1.90642	0.237906	0.949767	-0.17339	0.380521	-0.539868	0.332737		0.103566	-0.103566	0.207131
ALG2	0.410377	0.681634	0.267181	0.642829	0.257007	-0.052349	0.0543746	-0.259033		0.102329	-0.102329	0.204658
PUS3	0.804658	0.727876	0.648182	0.126794	0.360827	-0.171828	0.0880202	-0.277019		0.0944996	-0.0944996	0.188999
MMADHC	-0.0388733	0.0744441	0.573144	0.336745	0.282314	-0.0961582	0.109535	-0.295691		0.093078	-0.093078	0.186156
PIGT	-0.831057	-0.714924	-0.796356	-0.462894	-0.22517	0.410092	0.266181	-0.451102		0.0924609	-0.0924609	0.184922
PGK1	-2.94132	-2.15203	-0.785671	-0.960478	0.0592374	0.124301	-0.396574	0.213035		0.0917694	-0.0917694	0.183539
SUCLG1	1.09859	0.837034	0.43615	0.603457	0.0847257	0.0955866	0.22717	-0.407482		0.0901561	-0.0901561	0.180312
LAMP2	-0.264336	-0.270594	-0.982889	-1.25054	0.2685	-0.0917807	0.047924	-0.224643		0.0883597	-0.0883597	0.176719
PEX6	0.859287	1.25884	0.240328	0.7109	-0.307091	0.479522	-0.43652	0.264089		0.0862153	-0.0862153	0.172431
NADK2	4.09896	2.93207	0.285577	0.405954	-0.0707842	0.241691	-0.209306	0.0383992		0.0854535	-0.0854535	0.170907
SLC35C1	-0.649744	-0.0386816	-0.0353464	0.616407	0.181365	-0.0152449	0.301947	-0.468067		0.0830598	-0.0830598	0.16612
PIGO	0.0391283	-0.100255	0.738983	0.944156	0.240919	-0.0817832	-0.0905746	-0.0685611		0.0795679	-0.0795679	0.159136
ECHS1	3.34327	3.18836	0.25364	0.600225	0.0436003	0.114142	-0.00377366	-0.153969		0.0788712	-0.0788712	0.157742
CCDC115	0.0952324	0.23561	-0.505949	-0.291808	0.160613	-0.0146055	-0.132216	-0.0137918		0.073004	-0.073004	0.146008
POMK	-0.261142	-1.03404	1.42924	0.929866	-0.00249144	0.140695	0.257462	-0.395665		0.0691018	-0.0691018	0.138204
LCT	-0.191047	-0.191047	0.209233	-0.191047	-0.191047	0.323381	0.058712	-0.191047		0.0661673	-0.0661673	0.132335
NAGS	3.81628	4.72289	-0.579655	-0.222792	-0.425214	0.55235	-0.559325	0.432188		0.0635682	-0.0635682	0.127136
COG7	-0.274582	-0.337764	-0.378838	-0.041139	0.164871	-0.0380285	-0.0846324	-0.0422104		0.0634214	-0.0634214	0.126843
PEX12	0.475663	-0.426524	0.204332	-0.264077	0.196225	-0.0798234	-0.194498	0.0780962		0.058201	-0.058201	0.116402
FDFT1	-1.76302	-1.19056	0.120633	0.581175	0.340963	-0.231127	0.265719	-0.375555		0.054918	-0.054918	0.109836
PTS	0.120997	1.21556	0.160481	-0.098955	0.156457	-0.0469593	-0.205964	0.0964671		0.0547486	-0.0547486	0.109497
VMA21	-0.190156	-0.679939	1.22957	1.00089	0.297064	-0.190271	-0.06249	-0.0443024		0.0533962	-0.0533962	0.106792
GAA	0.0455344	1.513	-1.37282	-1.39692	-0.5623	0.664765	-0.541409	0.438944		0.0512325	-0.0512325	0.102465
COG4	-0.260538	-0.736426	0.200402	0.222676	-0.0442729	0.142425	0.0442896	-0.142441		0.0490758	-0.0490758	0.0981517
CTSA	-1.07321	-0.266951	-1.55889	-0.933971	-0.703249	0.797356	0.0625242	-0.156631		0.0470535	-0.0470535	0.094107
CRPPA	0.932263	0.76436	0.205059	-0.0870033	0.532053	-0.439091	-0.0415132	-0.0514492		0.0464812	-0.0464812	0.0929624
DLD	0.349988	-0.274012	0.757929	0.548508	0.472806	-0.384368	0.0481165	-0.136555		0.0442193	-0.0442193	0.0884386
PMM2	-0.195647	-0.5276	1.13211	1.37966	0.529005	-0.441391	0.296616	-0.384231		0.0438071	-0.0438071	0.0876142
SGSH	-0.474764	0.224418	-1.038	-0.622943	-0.333066	0.405104	-0.119476	0.0474375		0.0360192	-0.0360192	0.0720384
COG8	0.766472	-0.165244	0.728154	1.12302	0.0918041	-0.0266821	0.34871	-0.413832		0.032561	-0.032561	0.0651221
NAXE	0.206956	0.752558	0.660793	0.748637	-0.190924	0.254208	0.133583	-0.196866		0.0316418	-0.0316418	0.0632836
MFSD2A	3.12973	5.01067	0.772092	1.50378	-0.662922	0.724468	0.372535	-0.434082		0.0307731	-0.0307731	0.0615462
SLC35A2	-1.19017	-0.632907	-0.225931	0.392215	0.228819	-0.16879	0.225585	-0.285614		0.0300146	-0.0300146	0.0600292
ATP6V0A2	-0.229891	-0.791797	0.92464	0.663898	0.0519145	0.00383559	0.412435	-0.468185		0.027875	-0.027875	0.0557501
MMAB	2.13583	2.33122	0.469574	0.739077	-0.142753	0.192659	0.341599	-0.391505		0.024953	-0.024953	0.0499061
ETHE1	-0.254837	-0.0369831	0.0363223	0.54331	-0.370892	0.419346	0.401388	-0.449842		0.024227	-0.024227	0.0484539
TPP1	0.562507	0.224015	-1.29463	-0.899083	-0.433383	0.464881	0.34644	-0.377938		0.015749	-0.015749	0.0314979
MCEE	1.88316	2.00862	-0.18432	0.0411082	0.394628	-0.369866	-0.125495	0.100733		0.012381	-0.012381	0.024762
L2HGDH	2.18634	1.28528	1.84516	1.7263	0.188005	-0.172248	-0.218245	0.202487		0.00787888	-0.00787888	0.0157578
SLC5A2	0.169756	1.25479	0.311663	0.361988	-0.252631	0.261797	-0.252631	0.243465		0.00458301	-0.00458301	0.00916603
BPGM	-0.710194	-0.600668	-0.291333	-0.585176	-0.163019	0.171586	0.0472809	-0.0558474		0.00428322	-0.00428322	0.00856644
PANK2	-1.14781	-0.814796	-0.0218213	-0.1958	0.0560852	-0.0548414	0.0852482	-0.0864921		0.000621932	-0.000621932	0.00124386
ALAS2	0	0	0.400279	0.276526	0	0	0	0		0	0	0
CYP11B1	0	0	0	0	0	0	0	0		0	0	0
APOC2	3.79995	3.14673	0	0	0	0	0	0		0	0	0
CERS3	0.422387	0.453353	0.283493	0	0	0	0	0		0	0	0
PNLIP	0.422387	0	0	0	0	0	0	0		0	0	0
CHIT1	0	0	0	0	0	0	0	0		0	0	0
AMPD1	0.836046	0.895973	0	0	0	0	0	0		0	0	0
CLN8	0	0	0	0.390472	0	0	0	0		0	0	0
NEU1	-1.34837	-0.305841	-0.571316	-0.149078	-0.481824	0.476742	0.182279	-0.177197		-0.00254117	0.00254117	-0.00508234
SLC10A7	0.743542	0.214089	0.05017	0.589466	0.0299102	-0.0365356	-0.0555168	0.0621422		-0.0033127	0.0033127	-0.0066254
SUOX	2.99327	2.31357	0.4481	0.495587	0.124494	-0.136438	-0.0945654	0.106509		-0.00597169	0.00597169	-0.0119434
ALDH18A1	-2.17606	-2.22246	-0.0837667	0.364302	0.177005	-0.194206	0.144596	-0.127395		-0.00860043	0.00860043	-0.0172009
DBT	2.21672	1.29586	0.763712	0.507019	0.522023	-0.541839	-0.240334	0.26015		-0.00990805	0.00990805	-0.0198161
STT3B	-0.925388	-1.51091	0.715335	0.437664	0.065104	-0.108651	0.0960562	-0.0525093		-0.0217734	0.0217734	-0.0435469
PIGP	1.16851	0.874341	-0.306765	-0.474171	-0.1204	0.0708814	-0.425434	0.474952		-0.0247591	0.0247591	-0.0495182
GNPAT	-0.285359	-0.900249	0.849156	1.18204	0.246598	-0.305387	0.217786	-0.158998		-0.0293943	0.0293943	-0.0587886
PCCA	2.65182	2.09569	0.750825	1.13606	0.469285	-0.537831	-0.277528	0.346074		-0.0342728	0.0342728	-0.0685456
CLN3	0.83251	-0.463909	-0.0636293	-0.187383	0.388285	-0.463909	-0.0323841	0.108008		-0.0378117	0.0378117	-0.0756234
FOLR1	-0.446152	0.638879	0.206169	0.213703	0.272233	-0.354111	0.454322	-0.372443		-0.0409391	0.0409391	-0.0818781
ADSL	-0.30933	-0.443785	1.35189	1.00946	0.322533	-0.41704	0.367867	-0.273361		-0.0472533	0.0472533	-0.0945066
GLS	-2.39201	-2.77889	-0.203632	-0.760085	0.0922739	-0.19151	0.0911168	0.00811915		-0.049618	0.049618	-0.0992359
ALG10	0.0189166	-0.591452	0.639736	0.424089	0.0522901	-0.156169	0.10213	0.00174893		-0.0519394	0.0519394	-0.103879
GCSH	1.39606	1.45734	0.373061	0.196143	0.0323853	-0.1523	0.0336799	0.0862349		-0.0599574	0.0599574	-0.119915
TAZ	0.612892	1.40114	-0.319069	-0.0771118	-0.725828	0.60276	-0.375057	0.498125		-0.0615339	0.0615339	-0.123068
ALG9	-0.0521691	-0.407328	-0.176918	-0.38714	0.204163	-0.328423	0.0887588	0.0355016		-0.0621302	0.0621302	-0.12426
CYP21A2	2.33352	1.74779	-0.0624396	-0.0624396	-0.0624396	-0.0624396	0.187319	-0.0624396		-0.0624396	0.0624396	-0.124879
CA5A	4.67381	5.29175	-0.0624396	-0.0624396	-0.0624396	-0.0624396	0.187319	-0.0624396		-0.0624396	0.0624396	-0.124879
SLC22A12	0.53281	-0.0624396	0.221053	-0.0624396	-0.0624396	-0.0624396	0.187319	-0.0624396		-0.0624396	0.0624396	-0.124879
PEX14	0.472227	1.15785	-0.691251	-0.114784	-0.372029	0.235582	0.034659	0.101788		-0.0682236	0.0682236	-0.136447
PDSS1	-0.628044	-0.152768	1.24723	1.40997	0.0909444	-0.231967	0.481132	-0.34011		-0.0705112	0.0705112	-0.141022
HSD3B2	1.53879	1.17642	-0.0718397	-0.0718397	-0.0718397	-0.0718397	-0.0718397	0.215519		-0.0718397	0.0718397	-0.143679
SLC25A32	1.09505	0.381514	-0.0718397	-0.0718397	-0.0718397	-0.0718397	-0.0718397	0.215519		-0.0718397	0.0718397	-0.143679
DHDDS	-0.590428	-0.625738	-0.441234	-0.222135	-0.0606417	-0.0900728	0.250895	-0.100181		-0.0753572	0.0753572	-0.150714
ASPA	4.06252	2.49837	-0.510369	-0.510369	-0.158257	0.00405847	0.377209	-0.22301		-0.0770993	0.0770993	-0.154199
POLG	-0.191031	0.196465	0.343573	0.306835	-0.0150257	-0.149994	0.21872	-0.0537003		-0.08251	0.08251	-0.16502
AK2	0.932741	0.494978	0.485044	0.408789	-0.126108	-0.042398	-0.0146932	0.183199		-0.0842531	0.0842531	-0.168506
GALNS	-0.289398	-0.844565	-1.23882	-0.752033	-0.482445	0.307207	0.254635	-0.0793972		-0.087619	0.087619	-0.175238
SLC52A1	-0.1061	0.546908	-0.701349	-0.424824	-0.204608	0.022408	0.0798638	0.102336		-0.0911	0.0911	-0.1822
STAR	-0.333456	-0.928706	-0.645213	-0.65218	-0.576594	0.392869	-0.0749486	0.258674		-0.0918625	0.0918625	-0.183725
B4GALT1	-1.19168	-1.08336	-1.27262	-0.469816	0.0310652	-0.218642	0.523792	-0.336215		-0.0937885	0.0937885	-0.187577
ACSF3	0.940372	1.41463	0.204103	0.681337	-0.494881	0.305587	0.19195	-0.0026558		-0.0946469	0.0946469	-0.189294
FH	1.96495	1.06617	1.25186	1.12498	0.153768	-0.344029	0.434574	-0.244313		-0.0951304	0.0951304	-0.190261
COG6	-0.876516	-1.50284	-0.554726	-0.597571	-0.00439105	-0.187908	-0.306314	0.498613		-0.0961496	0.0961496	-0.192299
ATP6V1E1	-1.53003	-0.56053	-0.288659	-0.657087	-0.113283	-0.0804969	0.706317	-0.512538		-0.0968898	0.0968898	-0.19378
MDH1	-0.140653	-0.229777	1.06014	0.625325	0.192422	-0.390125	0.437211	-0.239507		-0.0988518	0.0988518	-0.197704
TYMP	0.931593	1.97093	-2.51979	-2.24163	-0.20343	0.00173299	0.566242	-0.364545		-0.100848	0.100848	-0.201697
SLC12A1	0.493819	-0.10143	-0.10143	-0.10143	-0.10143	-0.10143	-0.10143	0.304291		-0.10143	0.10143	-0.20286
XDH	6.39043	5.81187	-0.857043	-0.857043	0.651844	-0.857043	0.124215	0.0809845		-0.1026	0.1026	-0.2052
AP1S1	-1.72439	-0.93443	-0.389008	-0.208125	0.0175444	-0.224928	0.314055	-0.106671		-0.103692	0.103692	-0.207384
ALDH6A1	5.8838	4.56989	0.146432	0.747758	0.47174	-0.680816	-0.450705	0.659781		-0.104538	0.104538	-0.209076
DNM1L	-1.10083	-1.2977	0.439069	0.0564604	0.142072	-0.354994	0.174924	0.0379991		-0.106461	0.106461	-0.212923
LIAS	2.00276	1.39298	0.629313	0.428094	0.284706	-0.497989	-0.20127	0.414553		-0.106641	0.106641	-0.213283
PLA2G5	2.63305	4.2334	-0.107881	-0.107881	-0.107881	-0.107881	0.323643	-0.107881		-0.107881	0.107881	-0.215762
TPI1	-1.6208	-1.70457	-0.617084	-0.557657	-0.325091	0.103297	0.314239	-0.0924443		-0.110897	0.110897	-0.221795
CEL	0.208319	0.840382	-0.439781	-0.446748	-0.226532	0.000483969	-0.0673138	0.293362		-0.113024	0.113024	-0.226048
NAGA	0.193699	0.00637335	-0.761303	-0.0604616	-0.427858	0.199827	0.162862	0.0651685		-0.114015	0.114015	-0.228031
HPRT1	0.022668	0.402486	1.09007	0.712435	0.219342	-0.456277	0.0390681	0.197867		-0.118468	0.118468	-0.236935
ACSL4	-3.09319	-1.83149	0.694664	0.155978	0.435944	-0.681857	0.313484	-0.0675703		-0.122957	0.122957	-0.245914
NAGLU	0.293815	0.951648	-1.06823	-0.390427	-0.483465	0.237087	0.327252	-0.0808743		-0.123189	0.123189	-0.246378
PIK3R2	-0.124024	-0.124024	-0.124024	-0.124024	-0.124024	-0.124024	-0.124024	0.372072		-0.124024	0.124024	-0.248048
GMPPB	-1.21391	0.0292856	0.521486	0.74826	-0.216729	-0.0313555	0.570401	-0.322317		-0.124042	0.124042	-0.248084
FUT8	-3.01187	-2.91406	0.107757	0.401869	-0.338987	0.0905173	-0.109339	0.357809		-0.124235	0.124235	-0.24847
HLCS	0.957095	0.304494	0.589691	0.234098	0.225324	-0.477117	0.317025	-0.0652321		-0.125897	0.125897	-0.251793
TMEM165	-2.95895	-1.2228	-0.464754	-0.51501	-0.17607	-0.085243	-0.0407559	0.302069		-0.130656	0.130656	-0.261313
POMGNT1	-0.0481501	-0.139687	0.519633	0.247757	0.0584533	-0.323685	0.446059	-0.180827		-0.132616	0.132616	-0.265232
PEX3	0.8227	0.0713117	0.638859	0.427172	0.313604	-0.582873	0.251152	0.0181162		-0.134634	0.134634	-0.269268
NBAS	-1.1302	-1.16424	-0.208646	0.0112554	0.0656356	-0.345981	0.290579	-0.010233		-0.140173	0.140173	-0.280345
PNPLA6	-0.993934	0.237218	-0.119665	0.245318	-0.52325	0.242849	0.0503377	0.230064		-0.140201	0.140201	-0.280401
ALOX12B	-0.142979	0.495575	0.421315	0.582104	-0.142979	-0.142979	-0.142979	0.428937		-0.142979	0.142979	-0.285958
TMLHE	0.517637	-0.108467	-0.146738	-0.334464	-0.116539	-0.175619	0.380913	-0.0887553		-0.146079	0.146079	-0.292158
FECH	0.817761	0.358062	0.391713	0.686759	-0.201939	-0.0955565	0.167162	0.130334		-0.148748	0.148748	-0.297496
ACOX2	5.71214	3.89516	-1.74241	-1.10493	-0.11956	-0.179111	-0.255529	0.5542		-0.149336	0.149336	-0.298671
IDUA	0.331221	1.31068	-1.14165	-0.92778	-0.429139	0.129557	-0.170071	0.469653		-0.149791	0.149791	-0.299581
PLCD1	-0.449886	-0.00660898	-1.21438	-1.07591	-0.394789	0.0897066	-0.107068	0.41215		-0.152541	0.152541	-0.305082
MPI	-0.24605	-0.448261	-0.747238	-0.427255	-0.329976	0.0175439	0.107779	0.204653		-0.156216	0.156216	-0.312432
GALK1	2.19263	3.00414	-1.46138	-0.862168	-1.22651	0.913252	0.150777	0.162484		-0.15663	0.15663	-0.313261
MCOLN1	-0.131767	1.31379	-0.776397	-0.326968	-0.512763	0.199199	0.658185	-0.344621		-0.156782	0.156782	-0.313564
HGSNAT	-0.011119	-0.114296	-1.11364	-0.532063	-0.193672	-0.124625	0.258924	0.0593734		-0.159149	0.159149	-0.318297
DNAJC12	3.06692	2.18221	-0.172345	-1.29283	0.477037	-0.801353	0.329502	-0.00518529		-0.162158	0.162158	-0.324317
COQ5	0.8021	0.351484	0.232758	0.0152534	-0.419341	0.0830715	0.399794	-0.063525		-0.168135	0.168135	-0.336269
GRHPR	3.52786	3.9131	-0.151505	0.360882	-0.496237	0.151776	0.183259	0.161202		-0.172231	0.172231	-0.344461
PHKG1	0.367501	0.58197	-0.582758	-0.589725	-0.36951	0.0156947	-0.0850376	0.438852		-0.176907	0.176907	-0.353815
GNE	2.97279	2.22899	0.392996	-0.248364	-0.0895507	-0.277438	0.106232	0.260757		-0.183494	0.183494	-0.366989
SRD5A2	6.91631	6.11279	-0.188241	-0.188241	-0.188241	-0.188241	-0.188241	0.564722		-0.188241	0.188241	-0.376481
BCKDHA	0.390285	0.00759198	-0.445761	-0.445761	-0.445761	0.0686665	0.535497	-0.158402		-0.188547	0.188547	-0.377095
COQ2	-0.12143	0.429799	1.33535	1.2624	-0.25431	-0.124319	0.315047	0.0635814		-0.189314	0.189314	-0.378628
PGM1	1.68221	1.447	-0.964586	-0.434376	-0.150865	-0.233389	0.0726647	0.311589		-0.192127	0.192127	-0.384253
POLR3B	0.485267	-0.153343	0.920648	1.0727	0.326983	-0.729465	0.518402	-0.115921		-0.201241	0.201241	-0.402482
DNAJC19	1.90435	2.00719	0.138603	-0.134561	-0.0807315	-0.326545	-0.00314945	0.410426		-0.203638	0.203638	-0.407277
ASNS	-0.612308	-1.03469	-0.751202	-0.758169	-0.254918	-0.152749	0.0831029	0.324564		-0.203834	0.203834	-0.407667
GNMT	7.93694	8.30942	-0.0610806	0.0161472	-0.46136	0.0530677	-0.108586	0.516879		-0.204146	0.204146	-0.408292
PGAP1	-0.792368	-1.36445	-0.793047	-0.940289	-0.259231	-0.149952	0.089973	0.31921		-0.204591	0.204591	-0.409183
GM2A	-0.448635	-0.745354	-0.602565	-0.0586237	-0.23359	-0.183248	0.262272	0.154566		-0.208419	0.208419	-0.416838
KCNA2	0.719375	0.241136	-0.212217	-0.212217	-0.212217	-0.212217	0.140556	0.283878		-0.212217	0.212217	-0.424435
LARGE1	-0.302382	-0.464164	-0.764045	-0.475041	-0.120223	-0.312617	0.498377	-0.0655368		-0.21642	0.21642	-0.43284
UMPS	-0.0420517	0.151577	1.55043	1.21431	0.236009	-0.672209	0.640356	-0.204157		-0.2181	0.2181	-0.4362
SMS	-2.02633	-1.79534	0.141006	-0.326779	0.0238136	-0.465456	-0.198435	0.640077		-0.220821	0.220821	-0.441642
ALDH4A1	5.11162	5.027	1.64488	1.71876	-0.110416	-0.333634	0.344217	0.0998331		-0.222025	0.222025	-0.44405
GPI	-0.104877	0.0868888	0.321815	0.883059	-0.278553	-0.173565	-0.233662	0.68578		-0.226059	0.226059	-0.452118
MTRR	1.1397	0.692328	0.482355	0.785984	-0.0520492	-0.402294	0.518865	-0.0645214		-0.227172	0.227172	-0.454343
IDH3B	0.0274596	0.170409	0.571954	0.587192	-0.198484	-0.257111	0.492904	-0.0373098		-0.227797	0.227797	-0.455594
MTMR2	-2.1738	-2.1949	0.660558	0.607454	0.303674	-0.764678	0.515371	-0.0543674		-0.230502	0.230502	-0.461003
RINT1	-0.595777	-1.18069	0.725105	0.153561	0.167994	-0.638598	0.287715	0.182889		-0.235302	0.235302	-0.470603
SLC18A2	0.859219	0.853189	0.936354	0.779345	-0.23583	-0.23583	0.42013	0.0515293		-0.23583	0.23583	-0.471659
FLAD1	0.249703	0.710537	0.721093	0.899524	-0.372892	-0.103948	0.754789	-0.27795		-0.23842	0.23842	-0.476839
TECR	0.71774	1.0805	0.40028	1.32758	-0.662687	0.177351	0.491416	-0.00608004		-0.242668	0.242668	-0.485336
TRAPPC2L	0.0211187	0.262289	-0.372837	0.229204	-0.644346	0.157319	0.633509	-0.146482		-0.243513	0.243513	-0.487027
UROC1	7.95301	7.89667	0.0357003	-0.247792	-0.247792	-0.247792	0.104981	0.390603		-0.247792	0.247792	-0.495585
DBH	5.36272	6.49675	-0.247792	-0.247792	-0.247792	-0.247792	0.104981	0.390603		-0.247792	0.247792	-0.495585
BCAT2	1.1224	1.11876	0.942954	1.70634	-0.335872	-0.163135	0.0548561	0.44415		-0.249503	0.249503	-0.499007
CYP19A1	0.340913	-0.676221	-0.676221	-0.676221	0.175973	-0.676221	0.604553	-0.104305		-0.250124	0.250124	-0.500248
NT5E	-1.82946	-2.05246	-1.27604	-1.52111	0.100447	-0.603287	0.114955	0.387885		-0.25142	0.25142	-0.50284
ADCK5	0.911149	1.68561	-0.538003	0.0985844	-0.489577	-0.0161581	-0.195374	0.701109		-0.252868	0.252868	-0.505735
HAO1	8.07596	7.82397	-0.0301367	-0.430416	-0.0783039	-0.430416	0.00110843	0.507612		-0.25436	0.25436	-0.50872
DPYS	8.28347	8.40113	-0.504256	-0.504256	-0.00751418	-0.504256	-0.072731	0.584501		-0.255885	0.255885	-0.51177
DCXR	5.87679	6.93257	1.5905	1.72776	-0.399701	-0.118539	0.155826	0.362413		-0.25912	0.25912	-0.51824
PIGM	0.409014	0.0935875	1.069	0.810131	0.064922	-0.584043	0.220683	0.298438		-0.259561	0.259561	-0.519121
B3GLCT	-0.826432	-1.46904	-0.627928	-1.03253	-0.453466	-0.0657825	0.323824	0.195425		-0.259624	0.259624	-0.519249
RXYLT1	0.623034	-0.0533223	0.858006	0.83627	0.0172698	-0.538759	0.476436	0.0450531		-0.260745	0.260745	-0.521489
UPB1	8.63386	8.39965	-0.440469	-0.440469	-0.0883567	-0.440469	-0.00894435	0.53777		-0.264413	0.264413	-0.528826
CPOX	1.23994	0.132025	0.596294	0.536375	-0.419124	-0.117527	0.100395	0.436256		-0.268325	0.268325	-0.536651
LIPA	0.177703	1.65592	-0.18912	0.172438	0.173329	-0.716711	0.431846	0.111535		-0.271691	0.271691	-0.543381
COMT	1.57833	2.21598	-0.663012	0.250999	-0.466574	-0.0780422	0.433671	0.110946		-0.272308	0.272308	-0.544617
ABCD2	0.560014	-0.276033	-0.276033	-0.276033	-0.276033	-0.276033	0.332002	0.220063		-0.276033	0.276033	-0.552065
LPL	0.559514	0.619441	-0.276532	-0.276532	-0.276532	-0.276532	0.423876	0.129189		-0.276532	0.276532	-0.553064
CYP17A1	1.53883	0.967561	-0.280697	-0.280697	-0.280697	-0.280697	-0.280697	0.84209		-0.280697	0.280697	-0.561393
DPM2	-0.196645	1.25466	-0.17138	0.0845369	-0.937879	0.364442	0.545356	0.0280815		-0.286719	0.286719	-0.573437
GLA	-0.95596	-0.68442	0.94135	0.964712	-0.34624	-0.230811	0.560345	0.0167052		-0.288525	0.288525	-0.57705
IDS	-0.539883	0.0609454	-0.537654	-0.634168	-0.356915	-0.220794	0.234918	0.342792		-0.288855	0.288855	-0.577709
AKR1D1	7.94185	7.63887	-0.289115	-0.289115	-0.289115	-0.289115	0.0636588	0.514571		-0.289115	0.289115	-0.57823
MOGS	-0.146411	0.76184	-0.0503033	0.0256764	-0.550063	-0.0574183	0.246407	0.361075		-0.303741	0.303741	-0.607481
OAT	0.402028	0.103816	0.142163	0.589956	-0.388838	-0.222405	0.508138	0.103105		-0.305622	0.305622	-0.611243
PIK3R5	2.46587	4.3517	-0.312658	-0.312658	-0.312658	-0.312658	0.185012	0.440305		-0.312658	0.312658	-0.625316
SCYL1	0.109364	0.375132	-0.473015	0.0094872	-0.607014	-0.0248402	0.453308	0.178547		-0.315927	0.315927	-0.631854
GCK	3.21459	5.75956	0.244967	0.695847	-0.319327	-0.319327	0.461886	0.176768		-0.319327	0.319327	-0.638654
NUS1	-0.091594	0.0447533	0.235803	0.213768	-0.1291	-0.510851	0.13487	0.505081		-0.319976	0.319976	-0.639952
FMO3	8.9479	8.65939	-0.3227	-0.3227	-0.3227	-0.3227	0.0300733	0.615327		-0.3227	0.3227	-0.645401
ARG1	8.80856	8.83443	-0.500442	-0.500442	-0.14833	-0.500442	-0.0689176	0.71769		-0.324386	0.324386	-0.648772
SLC25A19	0.904435	0.561077	2.02468	1.86914	-0.379251	-0.288287	0.778207	-0.11067		-0.333769	0.333769	-0.667537
GOT2	2.5889	2.35418	1.5291	1.62912	-0.0632743	-0.604322	0.864779	-0.197183		-0.333798	0.333798	-0.667596
ALG1	-0.517297	-0.630514	0.941736	1.29574	-0.0687939	-0.600497	0.979143	-0.309852		-0.334645	0.334645	-0.669291
HK1	-4.08646	-2.13735	-0.1512	-0.0907276	-0.0306745	-0.6425	0.428362	0.244813		-0.336587	0.336587	-0.673175
IMPAD1	-0.535875	-1.12089	0.0495531	-0.0784354	-0.20001	-0.492245	0.391536	0.300719		-0.346127	0.346127	-0.692254
GLRX5	1.10951	1.60878	0.345721	0.641364	-0.510867	-0.184291	0.473721	0.221437		-0.347579	0.347579	-0.695158
ACAD9	0.687143	0.206162	0.912353	0.728563	-0.221743	-0.477219	0.694741	0.00422083		-0.349481	0.349481	-0.698962
ITPA	-0.728317	0.466991	0.605936	0.518831	-0.128261	-0.577774	0.680793	0.0252414		-0.353017	0.353017	-0.706035
QDPR	2.79263	2.87087	0.886627	0.842814	0.0224175	-0.738549	0.651434	0.0646981		-0.358066	0.358066	-0.716132
ALG3	0.38528	0.288521	0.883414	1.4962	-0.42411	-0.296535	0.874797	-0.154152		-0.360322	0.360322	-0.720645
IVD	3.67	3.15992	0.725698	1.08329	0.198064	-0.919096	0.289187	0.431846		-0.360516	0.360516	-0.721032
SLC25A42	3.47585	2.25848	-0.522741	-0.743875	-0.292753	-0.428431	-0.173379	0.894564		-0.360592	0.360592	-0.721184
ACAT1	3.65827	3.32838	1.4057	1.38137	-0.142161	-0.580772	0.637223	0.0857103		-0.361467	0.361467	-0.722933
MAN1B1	-1.00399	-0.490087	-1.45524	-0.756023	-0.690868	-0.033958	0.332819	0.392006		-0.362413	0.362413	-0.724826
TMEM70	0.521087	1.57266	0.872967	0.829489	-0.276233	-0.449152	0.544822	0.180562		-0.362692	0.362692	-0.725385
LTC4S	0.802107	3.10372	0.124678	0.112722	-0.364785	-0.364785	0.24325	0.486321		-0.364785	0.364785	-0.729571
H6PD	1.60481	2.65176	-2.08337	-0.752481	-0.507001	-0.227583	-0.050965	0.785549		-0.367292	0.367292	-0.734584
POGLUT1	0.68729	0.563062	0.921082	0.781354	0.212442	-0.953518	0.237278	0.503799		-0.370538	0.370538	-0.741077
POMGNT2	0.281595	0.377051	0.501765	0.738432	-0.776428	0.0329779	1.12449	-0.381038		-0.371725	0.371725	-0.74345
HSD17B10	1.74019	2.5724	0.796831	0.703552	-0.126265	-0.618191	0.754233	-0.00977611		-0.372228	0.372228	-0.744457
B3GAT3	-0.654002	0.634387	-0.545468	-0.441409	-0.779739	0.0344442	0.294809	0.450486		-0.372647	0.372647	-0.745294
UROD	0.680084	0.82623	-0.744029	-0.555294	-0.542906	-0.234968	0.740243	0.0376307		-0.388937	0.388937	-0.777874
FKTN	-0.0229345	-0.692231	0.592789	0.550475	-0.0141906	-0.765188	0.42136	0.358019		-0.389689	0.389689	-0.779379
GPX1	-0.185856	2.74289	0.342102	0.501478	-0.281486	-0.499702	0.46883	0.312358		-0.390594	0.390594	-0.781188
PEX5	0.986427	0.640116	0.276752	0.516889	-0.109338	-0.679009	0.198735	0.589612		-0.394173	0.394173	-0.788347
MBOAT7	-1.71487	-0.454063	-0.892953	0.264804	-0.621236	-0.171349	-0.485963	1.27855		-0.396292	0.396292	-0.792585
RPIA	-0.711399	-0.557418	0.84627	0.551426	-0.11388	-0.68158	0.485608	0.309851		-0.39773	0.39773	-0.79546
PRKCSH	-0.451305	-0.203783	-0.734363	0.0374849	-0.655029	-0.1464	0.364502	0.436926		-0.400714	0.400714	-0.801428
DPM3	0.967946	2.83993	-0.0130945	0.271817	-0.601289	-0.200776	0.205635	0.596431		-0.401033	0.401033	-0.802065
BCKDK	0.691598	1.40151	-0.98201	-0.721024	-0.857907	0.047814	0.219439	0.590654		-0.405047	0.405047	-0.810093
MTR	0.253548	-0.616746	0.514951	0.259836	0.0793675	-0.88976	0.104869	0.705524		-0.405196	0.405196	-0.810392
SLC25A38	1.2956	0.828231	0.525844	0.411971	-0.128014	-0.683685	0.705518	0.106181		-0.405849	0.405849	-0.811699
HPD	9.83851	9.73675	-0.741452	-0.634472	-0.672832	-0.142999	0.0671436	0.748687		-0.407916	0.407916	-0.815831
ACACA	0.0604628	-0.820412	0.78313	0.857035	-0.123752	-0.700012	0.886585	-0.0628221		-0.411882	0.411882	-0.823763
ABCD1	-0.00789022	1.36775	-1.57358	-1.61442	-0.599257	-0.228345	0.219139	0.608462		-0.413801	0.413801	-0.827601
RFT1	-0.163802	-0.523505	0.972637	0.968215	-0.138837	-0.693492	0.836631	-0.00430156		-0.416165	0.416165	-0.83233
MMACHC	3.27595	2.33177	1.45773	1.2642	-0.272453	-0.572393	0.623471	0.221376		-0.422423	0.422423	-0.844846
GYG1	-1.04608	-0.373863	0.387431	0.273471	-0.137054	-0.717185	0.952436	-0.0981971		-0.427119	0.427119	-0.854239
FTCD	8.96745	10.1449	-0.732535	-0.732535	-0.125629	-0.732535	0.155043	0.703121		-0.429082	0.429082	-0.858164
B3GALNT2	-0.1526	-0.633967	0.376767	0.358007	-0.00586188	-0.852939	0.413096	0.445705		-0.429401	0.429401	-0.858801
TUSC3	-3.38831	-2.69985	0.284335	-0.36313	0.428594	-1.29049	0.334587	0.527308		-0.430948	0.430948	-0.861895
INPP5E	0.900325	2.34619	-0.170745	-0.172627	-0.64351	-0.227685	0.295683	0.575512		-0.435597	0.435597	-0.871195
CTH	4.20896	4.45618	-0.635188	-0.170257	-0.702434	-0.187325	0.562959	0.326799		-0.444879	0.444879	-0.889759
DPAGT1	0.0455719	-0.32175	0.785311	1.05193	-0.307188	-0.58573	0.693028	0.19989		-0.446459	0.446459	-0.892918
POMT2	-0.586645	-0.483168	-0.365167	-0.121596	-0.599397	-0.307945	0.718945	0.188396		-0.453671	0.453671	-0.907342
CTSC	0.179962	1.45707	0.994295	1.43904	-0.0298307	-0.880876	0.601643	0.309064		-0.455354	0.455354	-0.910707
CYB5R3	-0.981639	0.131866	-1.31756	-0.671708	-0.695239	-0.218576	0.428088	0.485727		-0.456907	0.456907	-0.913815
PGM3	-0.519296	-0.05716	-0.737302	-0.74612	-0.485889	-0.430656	0.574215	0.342329		-0.458272	0.458272	-0.916545
PSPH	-1.0587	-1.17188	0.349518	0.384504	-0.46742	-0.452435	0.486705	0.43315		-0.459927	0.459927	-0.919855
AASS	5.98432	5.56228	0.0956083	-0.597394	-0.678167	-0.242234	-0.0805755	1.00098		-0.460201	0.460201	-0.920401
CTNS	-0.0606759	0.606317	-0.417733	0.202252	-0.617158	-0.304729	0.636419	0.285468		-0.460943	0.460943	-0.921887
ADCY5	2.13985	3.24389	-1.24574	-1.24574	-0.209217	-0.731312	0.800938	0.139591		-0.470265	0.470265	-0.940529
SLC25A15	4.21374	4.40393	0.957826	0.652082	-0.406045	-0.534974	0.588923	0.352096		-0.470509	0.470509	-0.941018
EXT2	-1.80237	-1.56459	-0.381969	-0.456971	-0.544845	-0.409533	0.636646	0.317733		-0.477189	0.477189	-0.954379
GAMT	4.08764	5.56886	-0.512768	0.359615	-0.957106	0.000499305	0.325815	0.630791		-0.478303	0.478303	-0.956606
ASS1	4.82753	5.47148	-1.1267	0.822599	-0.990066	0.0194348	1.30243	-0.331797		-0.485315	0.485315	-0.970631
ST3GAL3	0.756938	0.593651	-0.0201662	-0.633138	-0.671498	-0.299852	0.487891	0.483459		-0.485675	0.485675	-0.97135
GBE1	0.778035	0.829803	-1.07946	-1.43578	-0.12965	-0.854522	0.301199	0.682974		-0.492086	0.492086	-0.984172
HTRA2	-0.121242	0.278345	0.157617	0.29879	-0.68331	-0.313322	0.743052	0.25358		-0.498316	0.498316	-0.996632
DDHD1	0.23107	-0.541529	0.963165	0.650643	-0.321075	-0.683041	0.481861	0.522254		-0.502058	0.502058	-1.00412
PCCB	2.60632	2.4064	1.16311	1.88926	-0.000508836	-1.00739	0.94309	0.0648086		-0.503949	0.503949	-1.0079
CLN6	0.41301	0.620359	0.843243	1.49677	-0.716985	-0.298875	0.965073	0.0507872		-0.50793	0.50793	-1.01586
COG5	-1.05414	-1.58458	-0.522627	-0.363706	-0.302123	-0.71507	0.286249	0.730943		-0.508596	0.508596	-1.01719
PEX10	0.303184	0.474728	-0.248176	0.0231658	-0.683067	-0.336897	0.800846	0.219118		-0.509982	0.509982	-1.01996
D2HGDH	1.86523	2.7309	0.246569	0.474655	-0.472905	-0.547497	-0.174618	1.19502		-0.510201	0.510201	-1.0204
AGXT	10.4114	10.5407	-0.588693	-0.481713	-0.872186	-0.148428	0.0478245	0.972789		-0.510307	0.510307	-1.02061
GMPS	-0.784802	-1.18254	1.36176	1.04379	-0.527007	-0.499815	0.5943	0.432522		-0.513411	0.513411	-1.02682
CHST6	-2.57589	-2.57589	-1.28731	-0.809872	-0.818703	-0.212254	1.02857	0.0023906		-0.515479	0.515479	-1.03096
ATIC	-0.153147	-0.168764	1.96788	1.74556	0.325699	-1.36591	1.12418	-0.0839689		-0.520105	0.520105	-1.04021
CLPB	0.885388	0.731966	1.3276	1.43705	-0.333494	-0.715914	0.625421	0.423987		-0.524704	0.524704	-1.04941
HADH	3.69571	2.7557	1.53164	1.61475	-0.297127	-0.758672	1.02502	0.030779		-0.527899	0.527899	-1.0558
GMPPA	-0.173317	0.539735	-0.956936	-0.312524	-1.0767	0.0199484	0.679733	0.377015		-0.528374	0.528374	-1.05675
PPOX	0.804906	1.0242	-0.245227	-0.26165	-0.54174	-0.522049	0.115135	0.948654		-0.531895	0.531895	-1.06379
DOLK	-0.955642	-0.0183733	0.37799	0.607823	-0.422188	-0.66475	1.03596	0.0509818		-0.543469	0.543469	-1.08694
POLR3A	-0.509345	-0.845414	0.350462	0.36833	-0.0829408	-1.03069	0.854424	0.259205		-0.556815	0.556815	-1.11363
DHODH	4.6583	4.81618	1.25855	1.21881	-0.478771	-0.649124	0.401791	0.726104		-0.563947	0.563947	-1.12789
PPM1K	1.96172	1.73959	1.03387	0.708852	0.0193483	-1.14867	-0.062425	1.19174		-0.564659	0.564659	-1.12932
MRPS36	0.948703	1.64812	-0.686461	-0.993101	-0.703794	-0.432704	0.423888	0.712611		-0.568249	0.568249	-1.1365
POFUT1	0.862568	0.156404	-0.214042	-0.182498	-0.535184	-0.610963	0.957518	0.188629		-0.573074	0.573074	-1.14615
CYP11A1	1.45316	1.88236	-0.577614	-0.577614	-0.577614	-0.577614	0.373583	0.781645		-0.577614	0.577614	-1.15523
PYGL	2.58248	2.40633	-0.227859	1.19435	-0.463019	-0.71656	0.139535	1.04004		-0.589789	0.589789	-1.17958
ALG8	0.476171	-0.143273	1.12398	1.2419	-0.246029	-0.93881	1.00302	0.181819		-0.59242	0.59242	-1.18484
PIP5K1C	-1.63876	-0.466261	-0.838952	-0.553588	-0.729114	-0.465227	0.504717	0.689624		-0.59717	0.59717	-1.19434
AGK	0.161102	-0.377332	0.726586	0.569613	-0.320886	-0.873873	0.87383	0.320929		-0.59738	0.59738	-1.19476
C1GALT1C1	-0.06546	0.417713	-0.501227	-0.624981	-0.2946	-0.901506	0.136893	1.05921		-0.598053	0.598053	-1.19611
LDHA	-1.82756	-1.24147	-1.57987	-1.77068	-0.344783	-0.868634	0.119227	1.09419		-0.606709	0.606709	-1.21342
XYLT2	-0.647856	-0.950356	-0.937413	-0.596372	-0.937762	-0.280931	0.31156	0.907133		-0.609347	0.609347	-1.21869
CLCN7	0.0975802	0.911376	-0.480264	0.0836445	-0.754865	-0.468668	1.09788	0.125655		-0.611767	0.611767	-1.22353
EXT1	-1.94187	-0.437703	-1.61519	-1.01987	-1.06819	-0.179914	0.77002	0.478081		-0.624051	0.624051	-1.2481
PTGIS	-1.78127	-0.867066	-4.13085	-3.89425	-0.0176685	-1.23504	-1.36975	2.62246		-0.626353	0.626353	-1.25271
BLVRA	-2.4059	-0.160981	0.271917	-0.654455	-0.478641	-0.782646	0.992615	0.268673		-0.630644	0.630644	-1.26129
B3GALNT1	-2.19454	-1.89245	0.239127	-0.865988	-0.549036	-0.74019	0.707071	0.582155		-0.644613	0.644613	-1.28923
TKT	-1.64221	-0.801692	0.591129	1.55994	-0.757704	-0.545374	1.11702	0.186063		-0.651539	0.651539	-1.30308
TIMM50	-0.0467487	0.425742	0.554397	0.774907	-0.578883	-0.737195	1.0788	0.237276		-0.658039	0.658039	-1.31608
ADK	2.7101	2.33405	1.46054	1.2834	0.0507662	-1.3829	0.957343	0.374792		-0.666068	0.666068	-1.33214
PYGM	1.45035	1.05601	-0.637343	-0.530364	-0.424095	-0.920836	-0.220428	1.56536		-0.672465	0.672465	-1.34493
DDOST	-1.28574	-1.16248	-0.091002	0.132688	-0.559715	-0.791829	0.783552	0.567993		-0.675772	0.675772	-1.35154
TYRP1	-0.677021	-0.223668	-0.677021	-0.677021	-0.677021	-0.677021	-0.0210613	1.3751		-0.677021	0.677021	-1.35404
AHCY	1.89772	1.26836	1.83011	2.05575	0.079942	-1.43672	1.48175	-0.12497		-0.678388	0.678388	-1.35678
PPT1	-0.797935	1.06756	1.59853	1.69307	-0.422818	-0.983516	0.990549	0.415784		-0.703167	0.703167	-1.40633
ALDOA	-0.977092	-1.14038	-1.18151	0.306944	-0.725461	-0.686026	2.57338	-1.16189		-0.705743	0.705743	-1.41149
B4GAT1	0.670163	0.336909	0.339497	0.0606434	-0.752696	-0.660277	0.558076	0.854897		-0.706487	0.706487	-1.41297
AP3B2	-0.303031	-0.725417	-0.725417	-0.334945	-0.725417	-0.725417	1.02063	0.43021		-0.725417	0.725417	-1.45083
STT3A	-0.889895	-1.30954	-0.143563	-0.0229361	-0.718932	-0.745232	0.793042	0.671122		-0.732082	0.732082	-1.46416
SLC2A9	3.01977	2.78538	-0.734517	-0.25701	-0.734517	-0.734517	0.844293	0.624742		-0.734517	0.734517	-1.46903
IDH2	0.916722	1.88638	0.27437	0.776531	-0.761596	-0.707691	1.10351	0.365775		-0.734644	0.734644	-1.46929
LCAT	5.89622	6.12434	-0.640279	-0.797288	-0.89413	-0.583214	-0.0523199	1.52966		-0.738672	0.738672	-1.47734
UROS	0.71401	0.47005	0.313565	0.116688	-0.577573	-0.906696	1.07444	0.409825		-0.742135	0.742135	-1.48427
HMBS	-0.234622	0.320154	2.08858	2.23003	-0.411645	-1.11023	1.27644	0.245433		-0.760935	0.760935	-1.52187
GBA	-0.621885	-0.321954	-1.72816	-1.59492	-0.869501	-0.661874	0.684203	0.847172		-0.765688	0.765688	-1.53138
GYS1	-1.25106	-1.36462	-0.684248	-0.114393	-0.616834	-0.915524	0.322236	1.21012		-0.766179	0.766179	-1.53236
INPPL1	-0.368075	-0.111721	-0.682051	-0.347669	-0.784961	-0.786453	0.877526	0.693889		-0.785707	0.785707	-1.57141
SSR4	0.0140092	1.12462	-0.441771	-0.559144	-0.957	-0.620047	1.10398	0.47307		-0.788524	0.788524	-1.57705
PLOD3	-1.60174	-0.824826	-1.00943	-0.982377	-0.992742	-0.609462	0.683596	0.918607		-0.801102	0.801102	-1.6022
PTEN	1.14358	1.08225	-0.999928	-1.0826	-0.831236	-0.775891	0.154273	1.45285		-0.803563	0.803563	-1.60713
DMGDH	7.27064	6.47861	-0.413101	-0.81338	-0.81338	-0.81338	0.844392	0.782369		-0.81338	0.81338	-1.62676
HSD11B1	7.91599	7.85659	-0.814823	-0.814823	-0.814823	-0.814823	0.827579	0.802067		-0.814823	0.814823	-1.62965
GCDH	3.99382	4.23712	1.35269	1.31319	-0.290707	-1.35945	0.952091	0.698061		-0.825076	0.825076	-1.65015
ALDH7A1	2.56495	2.06884	0.232447	0.343967	-0.630228	-1.02705	0.725797	0.931479		-0.828638	0.828638	-1.65728
GANAB	-0.275682	-0.437721	0.0934018	0.0596425	-0.750002	-0.930693	0.985521	0.695174		-0.840347	0.840347	-1.68069
FAH	3.22557	3.44758	-0.244706	0.0712245	-0.712881	-0.97974	0.911395	0.781226		-0.84631	0.84631	-1.69262
SLC52A2	-1.5903	1.01544	0.0533862	0.0527925	-1.00677	-0.699479	0.499367	1.20688		-0.853125	0.853125	-1.70625
PLCB4	-0.312232	-0.157452	0.0883406	-0.938894	-0.411034	-1.32937	0.648632	1.09177		-0.8702	0.8702	-1.7404
FKRP	-0.408794	1.0252	-0.464215	-0.329188	-0.956255	-0.801781	0.881843	0.876194		-0.879018	0.879018	-1.75804
DHFR	1.51003	0.729444	1.20884	0.964721	-1.24069	-0.533437	0.320522	1.45361		-0.887065	0.887065	-1.77413
B4GALT7	0.181098	0.983778	-0.748284	-0.360659	-0.917551	-0.863304	1.09784	0.683015		-0.890427	0.890427	-1.78085
MAT1A	10.3455	9.85674	-0.608668	-0.892161	-0.892161	-0.892161	0.118136	1.66619		-0.892161	0.892161	-1.78432
B3GALT6	-0.767016	1.05764	-0.225471	-0.0766941	-0.651573	-1.13876	1.39544	0.394894		-0.895167	0.895167	-1.79033
DNMT3B	0.405081	-0.0699894	0.432372	1.19717	-0.855323	-0.952855	0.845726	0.962453		-0.904089	0.904089	-1.80818
ENO3	4.80845	5.44183	-1.38384	-1.52441	-1.24651	-0.632784	1.28033	0.598968		-0.939649	0.939649	-1.8793
SOD2	0.426761	0.387833	-1.25682	-1.19742	-0.573105	-1.31035	0.663704	1.21975		-0.941728	0.941728	-1.88346
PLCB1	1.22966	0.89452	-1.16939	-1.45288	-0.956137	-0.938451	0.452506	1.44208		-0.947294	0.947294	-1.89459
MTHFD1	3.60007	2.71077	2.23976	2.23745	-0.165185	-1.80868	1.40585	0.568016		-0.986934	0.986934	-1.97387
PLOD1	-1.17822	-1.07103	-1.84841	-1.38402	-1.47357	-0.536838	0.81141	1.19899		-1.0052	1.0052	-2.0104
PFKM	-1.57526	-1.1365	1.05362	1.06454	-0.520248	-1.50512	1.21949	0.805882		-1.01269	1.01269	-2.02537
G6PC3	-1.60321	-0.448003	-0.227276	0.306078	-0.980766	-1.06136	1.22821	0.813907		-1.02106	1.02106	-2.04212
MOCS1	3.63542	3.34474	0.245682	0.333558	-0.744841	-1.41927	1.30902	0.855092		-1.08206	1.08206	-2.16411
SARDH	6.46589	7.17081	-1.08359	-1.36708	-0.870338	-1.36708	0.701696	1.53572		-1.11871	1.11871	-2.23742
DTYMK	-1.08308	-0.161384	1.72225	1.57281	-0.994944	-1.24441	1.26731	0.972042		-1.11968	1.11968	-2.23935
TYMS	-0.661773	-1.17009	2.5402	1.9278	-1.41497	-0.928214	2.08491	0.258279		-1.17159	1.17159	-2.34319
PCK2	4.5067	4.75675	-1.36709	-0.537335	-1.5065	-0.8396	0.81275	1.53335		-1.17305	1.17305	-2.3461
CBS	4.71098	3.43723	-0.113363	-1.48129	-0.874381	-1.48129	0.460928	1.89474		-1.17783	1.17783	-2.35567
G6PD	-2.99243	-1.97994	0.248621	1.62123	-1.15718	-1.22923	1.38759	0.998825		-1.19321	1.19321	-2.38642
SLC39A8	2.0538	1.76197	1.28781	1.21219	-0.921458	-1.48069	1.62759	0.774557		-1.20107	1.20107	-2.40214
SUGCT	1.78317	1.28239	-1.4431	-1.36634	-0.951429	-1.46236	1.6063	0.807484		-1.20689	1.20689	-2.41379
CUBN	-0.0936411	-0.631732	-1.46149	-1.56048	-1.03262	-1.43652	1.78371	0.685431		-1.23457	1.23457	-2.46914
SLC13A3	3.45012	1.75194	-0.674266	-0.513477	-1.23856	-1.23856	1.27251	1.20461		-1.23856	1.23856	-2.47712
OXCT1	-2.12932	-1.04535	2.28567	1.64864	-0.700431	-1.80457	1.17852	1.32647		-1.2525	1.2525	-2.505
ADA	-0.368753	0.293515	-0.0404446	0.0837412	-1.04472	-1.50977	2.10312	0.451369		-1.27725	1.27725	-2.55449
HMOX1	-0.131852	2.5107	-3.47825	-2.68777	-2.28523	-0.355056	2.29653	0.343761		-1.32014	1.32014	-2.64029
SLC16A1	0.0814458	-0.58771	-0.150447	0.699725	-1.265	-1.37661	0.927867	1.71374		-1.32081	1.32081	-2.64161
CYP2U1	1.89694	1.50622	0.568397	0.0351926	-0.86277	-1.7811	1.32559	1.31828		-1.32194	1.32194	-2.64387
CAD	0.20818	0.297927	1.66751	1.5715	-0.919739	-1.81428	1.68904	1.04498		-1.36701	1.36701	-2.73402
DNMT1	-1.01969	-0.469374	1.88556	1.94116	-1.1933	-1.54858	1.50365	1.23822		-1.37094	1.37094	-2.74188
XYLT1	-1.89444	-2.31683	-1.75254	-1.41314	-1.53705	-1.30348	1.32655	1.51397		-1.42026	1.42026	-2.84053
CHST3	-1.81769	-0.055143	1.00257	-1.0166	0.00736027	-2.86713	2.13564	0.724134		-1.42988	1.42988	-2.85977
IMPDH1	-1.88403	-0.00959638	0.451261	0.570427	-1.6442	-1.36016	1.62621	1.37815		-1.50218	1.50218	-3.00436
DEGS1	-1.26356	-0.312393	-0.0608775	-0.570431	-1.82161	-1.29403	1.65227	1.46336		-1.55782	1.55782	-3.11563
ARSB	0.527843	0.943721	0.456629	-0.236204	-1.59123	-1.62159	1.53508	1.67774		-1.60641	1.60641	-3.21282
CPS1	9.89801	8.54847	-0.129951	-1.27827	-1.22357	-2.00335	0.858728	2.36819		-1.61346	1.61346	-3.22692
ELOVL4	-1.84755	-1.84755	0.912035	-0.588844	-1.49543	-1.84755	1.79234	1.55064		-1.67149	1.67149	-3.34298
CHSY1	-1.17248	0.244975	0.411561	-0.182637	-1.15277	-2.20483	1.66777	1.68982		-1.6788	1.6788	-3.3576
PRPS1	1.59392	1.60584	1.77068	1.42345	-0.942466	-2.41719	2.38036	0.979301		-1.67983	1.67983	-3.35966
HS6ST1	1.83303	1.7538	-0.231001	-0.155625	-1.42605	-1.94072	1.59299	1.77378		-1.68339	1.68339	-3.36677
CYP7B1	3.46187	2.37812	-1.1117	-1.51412	-1.40663	-2.1864	2.00657	1.58646		-1.79652	1.79652	-3.59303
CHST14	-0.531923	0.288193	-0.769045	-1.19273	-1.96638	-1.80672	1.88647	1.88662		-1.88655	1.88655	-3.7731
PSAT1	3.18219	2.22303	1.37196	1.24373	-2.04238	-2.04939	2.05773	2.03403		-2.04588	2.04588	-4.09176
ALPL	3.62271	4.23927	-1.91594	-1.78513	-1.75271	-2.6049	2.47098	1.88662		-2.1788	2.1788	-4.35761
PYCR1	-2.91214	-2.30832	-0.292449	0.725555	-2.22575	-2.20606	2.51005	1.92176		-2.21591	2.21591	-4.43181
CTSK	-1.07123	-1.49986	-3.46959	-3.34604	-3.16069	-1.92389	3.66449	1.42009		-2.54229	2.54229	-5.08458
PHGDH	2.15219	1.94896	1.28506	0.902639	-2.94811	-2.65296	2.66008	2.941		-2.80054	2.80054	-5.60107
BCAT1	-3.08679	-2.56458	-3.69238	-3.16667	-2.99299	-3.66742	3.03883	3.62158		-3.3302	3.3302	-6.6604
CYP1B1	-0.358651	-0.95209	-3.4611	-3.70365	-3.75746	-3.73978	3.55566	3.94158		-3.74862	3.74862	-7.49724
